# Supplementary material for: Human- common hippo (Hippopotamus amphibius)-conflict in the Dhidhessa Wildlife Sanctuary and its surrounding, Southwestern Ethiopia
Source: PLoS One. 2024 May 16;19(5):e0303647. doi: 10.1371/journal.pone.0303647 (PMC11098388; doi:10.1371/journal.pone.0303647)
Supplement: S3 Appendix — (XLSX) [file pone.0303647.s003.xlsx]

## Sheet: hhc questio
Code	Name of Village	Sex	Age	Marital status	Level of education	Are you the head of the family numbers?	How many people live in your household	How long have you been living in this area?	What is your main source of income?	How many livestock in numbers?	Do you have your own farm land?	If your choice to question 10 is "A" what is the size of your farmland?	What is the distance of your farm land from Dhidhessa River?	What type of crop do you cultivate on your farm land?	Specify other crops types cultivated	How many quintals yields did you get per year?	Please mark each of the following question based on your knowledge, attitudes and current practices. Where 1=Strongly Disagree (SD), 2= Disagree (D), 3= Neutral (N), 4= Agree, 5=Strongly Agree (SA)	Do you believe hippopotamus is a good resource for the environment?	What is your communication preference with other stakeholders to improve human hippo conflicts and natural resource managements?	When was the last time hippopotamus damaged or raided your crops?	Of the crops you grow, which do hippopotamus feed on?	When crop damage from hippopotamus occurs what are the crop stages?	How often do/did hippopotamus raid your crops this year/last year (depending on answer to Q.23)?	How much of your crops are/were lost to hippopotamus this year/last year (depending on answer to Q. 23) in hectare?	How do you know it was hippopotamus that raided your crops?	Specify other hippo raided your crops	What time of day does crop damage from hippopotamus occur?	Which of the following ideas can be the reason why it is sever in specific season or month?	Have the number of crop raids by hippopotamus on your farm increased, decreased, or Stayed the same in the last 5 years?	In the previous five years, has the number of hippopotamus near your community increased, decreased, or remained the same?	What are the causes of human-hippo conflict?	In the recent five years, have there been any months where hippopotamus agricultural damage has been more common?	What do you do to keep animals away from your crops?	specify other keep mammals away from crops	If permanently guarding is the method practiced in your locality, who is the guard?	How much time per day< in planting to harvest time do you spend trying to keep animals away from your crops?	How much money do you spend trying to keep animals away from your crops each year?	What should happen when hippopotamus damage crops?	specify other reducing methods for crop damage	If the animals are shouted would you eat the meat of a hippopotamus	Do you have other problems with hippopotamus besides crop damage?	If yes, what are the other problems?	Have people ever been attacked by hippopotamus?
1	Kereka Didessa	Female	35-50 years	Divorced	Secondary School	Yes	1-3	21 years and above	Mixed agriculture	1-10	Yes	3-5 ha	1 km far apart	Maize		46-60 quintal		Negative	Through meeting	This year	Maize	Seedlings (1.5 feet from ground or less)	Once	1	Footprint		Night	Presence of plenty crops on the farmland	Stayed the same	Decreased	Human moved into hippo habitat	DRY	Guarding		Men	11–20 hours	6000	Using traditional method		No	Yes	INJURED	Yes
2	Kereka Didessa	Female	35-50 years	Married	Primary School	Yes	4-6	21 years and above	Mixed agriculture	1-10	Yes	0.5-2ha	1.1-2 km far apart	Maize		31-45 quintal		Negative	Through meeting	Last year	Maize	Seedlings (1.5 feet from ground or less)	Once	5	See the hippopotamus		Morning	Shortage of food in the forest or buffer zone	Decreased	Decreased	Don’t know	DRY	Guarding		Men	11–20 hours	5000	Using traditional method		No	Yes	HUMAN THREAT	Yes
3	Kereka Didessa	Male	51 and above	Married	Primary School	Yes	4-6	21 years and above	Mixed agriculture	1-10	Yes	6-10 ha	1.1-2 km far apart	Maize		>61 quintal		Negative	Through television and news papers	2–5 years ago	Maize	Seedlings (1.5 feet from ground or less)	Three times	1	See the hippopotamus		Night	attractiveness of farm crops	Increased	Decreased	Lack of food	DRY	Guarding		Men	11–20 hours	7000	Using traditional method		No	Yes	2 MEN DEAD AND 3 INJURED	Yes
4	Kereka Didessa	Male	25-34 years	Married	Primary School	Yes	4-6	5-10 years	Mixed agriculture	1-10	No		1.1-2 km far apart	Maize		31-45 quintal		Negative	Through meeting	Last year	Maize	Seedlings (1.5 feet from ground or less)	More than three times	5	Footprint		Night	Shortage of food in the forest or buffer zone	Stayed the same	Decreased	Lack of food	DRY	Burning fire		Men	6–10 hours	3000	Using traditional method		No	Yes	injured	Yes
5	Kereka Didessa	Male	35-50 years	Married	Primary School	Yes	4-6	11-15 years	Mixed agriculture	1-10	Yes	0.5-2ha	2.1-3 km far apart	Sorghum and maize		31-45 quintal		Negative	Through meeting	This year	Sorghum and Maize	Intermediate (2–3 feet from ground)	More than three times	1	Footprint		Night	Shortage of food in the forest or buffer zone	Increased	Increased	Lack of food	DRY	Guarding		Men	6–10 hours	3000	Using traditional method		No	Yes	human threat	Yes
6	Kereka Didessa	Male	25-34 years	Married	Primary School	Yes	4-6	5-10 years	Mixed agriculture	1-10	No		3.1-4 km far apart	Maize		31-45 quintal		Negative	Through television and news papers	This year	Maize	Intermediate (2–3 feet from ground)	More than three times	1	See the hippopotamus		Night	attractiveness of farm crops	Increased	Increased	too many hippo	DRY	Guarding		Men	11–20 hours	5000	Using traditional method		No	Yes	INJURED	Yes
7	Kereka Didessa	Male	35-50 years	Married	Primary School	Yes	4-6	11-15 years	Mixed agriculture	1-10	Yes	3-5 ha	1.1-2 km far apart	Sorghum and maize		>61 quintal		Negative	Through meeting	This year	Sorghum and Maize	Intermediate (2–3 feet from ground)	Twice	1	Appearance of damaged vegetation		Night	Shortage of food in the forest or buffer zone	Increased	Increased	Lack of food	DRY	Guarding		Men	11–20 hours	4000	Using traditional method		No	Yes	human threat	Yes
8	Kereka Didessa	Male	35-50 years	Married	Primary School	Yes	4-6	11-15 years	Mixed agriculture	1-10	Yes	0.5-2ha	2.1-3 km far apart	Sorghum and maize		16-30 quintal		Negative	Through television and news papers	This year	Sorghum and Maize	Intermediate (2–3 feet from ground)	Once	5	Hippopotamus dung		Night	Presence of plenty crops on the farmland	Stayed the same	Decreased	Lack of food	WET	Burning fire		Men	2-5 hour	500	Using traditional method		No	Yes	HUNAN THREAT	Yes
9	Kereka Didessa	Female	25-34 years	Married	Illiterate	Yes	4-6	11-15 years	Mixed agriculture	1-10	Yes	0.5-2ha	3.1-4 km far apart	Sorghum and maize		>61 quintal		Negative	Through meeting	Last year	Sorghum and Maize	Seedlings (1.5 feet from ground or less)	Three times	5	Footprint		Morning	attractiveness of farm crops	Increased	Increased	Lack of food	DRY	Guarding		children	6–10 hours	2000	Using traditional method		No	Yes	HUMAN THREAT	Yes
10	Kereka Didessa	Male	35-50 years	Married	Primary School	Yes	7-9	11-15 years	Mixed agriculture	1-10	Yes	3-5 ha	1 km far apart	Sorghum and maize		>61 quintal		Negative	Through meeting	2–5 years ago	Sorghum and Maize	Intermediate (2–3 feet from ground)	More than three times	5	See the hippopotamus		Evening	Presence of plenty crops on the farmland	Increased	Increased	Human moved into hippo habitat	WET	Physical barriers (fencing		Men	6–10 hours	5000	Using traditional method		No	Yes	HUMAN THREAT	Yes
11	Kereka Didessa	Female	25-34 years	Married	Illiterate	Yes	4-6	11-15 years	Mixed agriculture	1-10	Yes	0.5-2ha	3.1-4 km far apart	Sorghum and maize		31-45 quintal		Negative	Through meeting	2–5 years ago	Sorghum and Maize	Intermediate (2–3 feet from ground)	More than three times	3	Hippopotamus dung		Night	Shortage of food in the forest or buffer zone	Increased	Decreased	Lack of food	WET	Guarding		Men	2-5 hour	3000	Using traditional method		No	Yes	human threat	Yes
12	Kereka Didessa	Male	35-50 years	Married	Primary School	Yes	4-6	21 years and above	Mixed agriculture	1-10	Yes	0.5-2ha	2.1-3 km far apart	Maize		16-30 quintal		Negative	Through meeting	Last year	Maize	Seedlings (1.5 feet from ground or less)	Three times	5	Appearance of damaged vegetation		Night	Presence of plenty crops on the farmland	Increased	Increased	Lack of food	WET	Guarding		Men	11–20 hours	2000	Using traditional method		No	Yes	human threat	Yes
13	Kereka Didessa	Male	35-50 years	Married	Primary School	Yes	4-6	16-20 years	Mixed agriculture	1-10	Yes	0.5-2ha	3.1-4 km far apart	Sorghum and maize		16-30 quintal		Negative	Through meeting	2–5 years ago	Sorghum and Maize	Seedlings (1.5 feet from ground or less)	Three times	3	Appearance of damaged vegetation		Night	Presence of plenty crops on the farmland	Increased	Increased	Lack of food	WET	Physical barriers (fencing		Men	6–10 hours	3000	Using traditional method		No	Yes	HUMAN THREAT	Yes
14	Kereka Didessa	Male	35-50 years	Married	Illiterate	Yes	4-6	11-15 years	Mixed agriculture	1-10	Yes	0.5-2ha	3.1-4 km far apart	Sorghum and maize		31-45 quintal		Negative	Through meeting	Last year	Sorghum and Maize	Intermediate (2–3 feet from ground)	More than three times	5	Appearance of damaged vegetation		Night	Shortage of food in the forest or buffer zone	Increased	Increased	Human moved into hippo habitat	WET	Burning fire		Men	6–10 hours	3000	Using traditional method		No	Yes	HUMAN THREAT	Yes
15	Kereka Didessa	Male	35-50 years	Married	Illiterate	Yes	4-6	21 years and above	Mixed agriculture	1-10	Yes	0.5-2ha	2.1-3 km far apart	Sorghum and maize		>61 quintal		Negative	Through meeting	2–5 years ago	Sorghum and Maize	Seedlings (1.5 feet from ground or less)	More than three times	5	Appearance of damaged vegetation		Night	Presence of plenty crops on the farmland	Increased	Remained the same	Human moved into hippo habitat	WET	Guarding		Men	6–10 hours	3000	Using traditional method		No	Yes	HUMAN THREAT	Yes
16	Kereka Didessa	Female	25-34 years	Divorced	Illiterate	Yes	1-3	16-20 years	only farming	1-10	Yes	0.5-2ha	3.1-4 km far apart	Maize		16-30 quintal		Negative	Through meeting	Last year	Maize	Seedlings (1.5 feet from ground or less)	Three times	5	Hippopotamus dung		Night	Presence of plenty crops on the farmland	Increased	Remained the same	Don’t know	WET	Guarding		women and children	2-5 hour	3000	Using traditional method		No	Yes	HUMAN THREAT	Yes
17	Kereka Didessa	Male	35-50 years	Married	Primary School	Yes	4-6	21 years and above	Mixed agriculture	11-20	Yes	6-10 ha	3.1-4 km far apart	Sorghum and maize		>61 quintal		Negative	Through meeting	2–5 years ago	Sorghum and Maize	Seedlings (1.5 feet from ground or less)	More than three times	1	Appearance of damaged vegetation		Night	Shortage of food in the forest or buffer zone	Increased	Remained the same	Human moved into hippo habitat	WET	Guarding		Men	6–10 hours	3200	Using traditional method		No	Yes	HUMAN THREAT	Yes
18	Kereka Didessa	Female	51 and above	Married	Illiterate	Yes	1-3	21 years and above	Mixed agriculture	1-10	Yes	0.5-2ha	3.1-4 km far apart	Sorghum and maize		31-45 quintal		Negative	Through meeting	2–5 years ago	Sorghum and Maize	Seedlings (1.5 feet from ground or less)	Three times	5	Footprint		Night	Presence of plenty crops on the farmland	Stayed the same	Remained the same	Don’t know	WET	Physical barriers (fencing		Men	2-5 hour	3000	Using traditional method		No	Yes	HUMAN THREAT	Yes
19	Kereka Didessa	Male	35-50 years	Married	Primary School	Yes	4-6	21 years and above	Mixed agriculture	1-10	Yes	3-5 ha	2.1-3 km far apart	Sorghum and maize		>61 quintal		Negative	Through television and news papers	Last year	Sorghum and Maize	Seedlings (1.5 feet from ground or less)	Three times	5	Footprint		Morning	Shortage of food in the forest or buffer zone	Increased	Decreased	Human moved into hippo habitat	WET	Guarding		Men	6–10 hours	3500	Using traditional method		No	Yes	HUMAN THREAT	Yes
20	Kereka Didessa	Male	25-34 years	Married	Primary School	Yes	1-3	16-20 years	Mixed agriculture	1-10	Yes	0.5-2ha	1.1-2 km far apart	Sorghum and maize		31-45 quintal		Negative	Through television and news papers	2–5 years ago	Maize	Seedlings (1.5 feet from ground or less)	More than three times	5	Footprint		Night	Shortage of food in the forest or buffer zone	Increased	Decreased	Human moved into hippo habitat	WET	Guarding		Men	6–10 hours	3000	Using traditional method		No	Yes	HUMAN THREAT	Yes
21	Kereka Didessa	Female	25-34 years	Married	Illiterate	Yes	1-3	11-15 years	Mixed agriculture	1-10	Yes	0.5-2ha	1.1-2 km far apart	Maize		31-45 quintal		Negative	Through meeting	Last year	Maize	Seedlings (1.5 feet from ground or less)	Twice	5	See the hippopotamus		Night	Shortage of food in the forest or buffer zone	Increased	Remained the same	Human moved into hippo habitat	DRY	Guarding		Men	11–20 hours	3000	Using traditional method		No	Yes	human threat	Yes
22	Kereka Didessa	Male	35-50 years	Married	Primary School	Yes	4-6	11-15 years	Mixed agriculture	1-10	Yes	0.5-2ha	1.1-2 km far apart	Maize		31-45 quintal		Postive	Through meeting	Last year	Maize	Intermediate (2–3 feet from ground)	More than three times	5	See the hippopotamus		Night	Presence of plenty crops on the farmland	Increased	Decreased	Human moved into hippo habitat	WET	Guarding		Men	6–10 hours	3000	Using traditional method		No	Yes	HUMAN THREAT	Yes
23	Kereka Didessa	Male	51 and above	Married	Primary School	Yes	4-6	21 years and above	Mixed agriculture	1-10	Yes	3-5 ha	1.1-2 km far apart	Sorghum and maize		>61 quintal		Postive	Through television and news papers	2–5 years ago	Sorghum and Maize	Intermediate (2–3 feet from ground)	More than three times	5	Footprint		Night	Shortage of food in the forest or buffer zone	Increased	Decreased	Human moved into hippo habitat	WET	Guarding		Men	11–20 hours	5000	Using traditional method		No	Yes	HUMAN THREAT	Yes
24	Kereka Didessa	Female	35-50 years	Married	Illiterate	Yes	4-6	16-20 years	Mixed agriculture	21-30	Yes	0.5-2ha	1 km far apart	Maize		31-45 quintal		Postive	Through meeting	2–5 years ago	Maize	Seedlings (1.5 feet from ground or less)	More than three times	5	Footprint		Night	Shortage of food in the forest or buffer zone	Increased	Remained the same	Human moved into hippo habitat	WET	Guarding		Men	11–20 hours	4000	Using traditional method		No	Yes	HUMAN THREAT	Yes
25	Abote Didessa	Female	25-34 years	Married	Secondary School	Yes	1-3	5-10 years	Mixed agriculture	1-10	Yes	3-5 ha	1 km far apart	Sorghum and maize		>61 quintal		Negative	Through meeting	Last year	Sorghum and Maize	Seedlings (1.5 feet from ground or less)	Three times	5	Footprint		Night	Shortage of food in the forest or buffer zone	Increased	Decreased	Lack of food	WET	Guarding		Men	6–10 hours	4000	Using traditional method		No	Yes	HUMAN THREAT	Yes
26	Abote Didessa	Male	51 and above	Married	Primary School	Yes	4-6	21 years and above	Mixed agriculture	1-10	Yes	3-5 ha	1 km far apart	Sorghum and maize		>61 quintal		Negative	Through television and news papers	Last year	Sorghum and Maize	Intermediate (2–3 feet from ground)	More than three times	5	Footprint		Night	Shortage of food in the forest or buffer zone	Increased	Increased	Human moved into hippo habitat	WET	Guarding		Men	11–20 hours	4000	Using traditional method		No	Yes	HUMAN THREAT	Yes
27	Abote Didessa	Male	25-34 years	Married	Primary School	Yes	4-6	5-10 years	Mixed agriculture	1-10	Yes	greater than 10 ha	1 km far apart	Maize		>61 quintal		Negative	Through meeting	Last year	Maize	Seedlings (1.5 feet from ground or less)	More than three times	5	Footprint		Night	Presence of plenty crops on the farmland	Increased	Increased	Human moved into hippo habitat	WET	Burning fire		Men	11–20 hours	3000	Using traditional method		No	Yes	HUMAN THREAT	Yes
28	Abote Didessa	Female	25-34 years	Married	Illiterate	Yes	1-3	11-15 years	Mixed agriculture	1-10	Yes	3-5 ha	1 km far apart	Maize		46-60 quintal		Negative	Through meeting	Last year	Maize	Seedlings (1.5 feet from ground or less)	Three times	5	Footprint		Night	unfavorable of the weather condition	Increased	Increased	Human moved into hippo habitat	WET	Physical barriers (fencing		Men	11–20 hours	4000	Using traditional method		No	Yes	HUMAN THREAT	Yes
29	Abote Didessa	Male	25-34 years	Married	Primary School	Yes	4-6	5-10 years	Mixed agriculture	1-10	Yes	0.5-2ha	1 km far apart	Maize		31-45 quintal		Negative	Through meeting	Last year	Maize	Intermediate (2–3 feet from ground)	Twice	5	Footprint		Night	Shortage of food in the forest or buffer zone	Increased	Decreased	Human moved into hippo habitat	DRY	Guarding		Men	6–10 hours	3000	Using traditional method		No	Yes	HUMAN THREAT	Yes
30	Abote Didessa	Male	35-50 years	Married	Primary School	Yes	4-6	5-10 years	Mixed agriculture	1-10	Yes	0.5-2ha	1 km far apart	Maize		31-45 quintal		Negative	Through meeting	Last year	Maize	Seedlings (1.5 feet from ground or less)	Three times	5	Appearance of damaged vegetation		Night	Shortage of food in the forest or buffer zone	Increased	Increased	Human moved into hippo habitat	WET	Guarding		Men	6–10 hours	3000	Using traditional method		No	Yes	HUMAN THREAT	Yes
31	Abote Didessa	Male	25-34 years	Married	Primary School	Yes	4-6	5-10 years	Mixed agriculture	1-10	Yes	greater than 10 ha	1 km far apart	Maize		>61 quintal		Negative	Through meeting	2–5 years ago	Maize	Seedlings (1.5 feet from ground or less)	More than three times	5	Appearance of damaged vegetation		Night	Presence of plenty crops on the farmland	Increased	Increased	Human moved into hippo habitat	WET	Burning fire		Men	11–20 hours	4000	Using traditional method		No	Yes	HUMAN THREAT	Yes
32	Abote Didessa	Male	25-34 years	Married	Primary School	Yes	4-6	5-10 years	Mixed agriculture	1-10	Yes	3-5 ha	1 km far apart	Maize		31-45 quintal		Negative	Through meeting	Last year	Maize	Seedlings (1.5 feet from ground or less)	Twice	5	Footprint		Night	attractiveness of farm crops	Increased	Remained the same	Human moved into hippo habitat	WET	Physical barriers (fencing		Men	6–10 hours	3000	Using traditional method		No	Yes	HUMAN THREAT	Yes
33	Abote Didessa	Male	25-34 years	Married	Primary School	Yes	1-3	5-10 years	Mixed agriculture	1-10	Yes	0.5-2ha	1 km far apart	Maize		16-30 quintal		Negative	Through television and news papers	Last year	Maize	Seedlings (1.5 feet from ground or less)	Twice	5	Footprint		Morning	Shortage of food in the forest or buffer zone	Increased	Decreased	Lack of food	WET	Guarding		Men	11–20 hours	4000	Using traditional method		No	Yes	HUMAN THREAT	Yes
34	Abote Didessa	Male	25-34 years	Married	Primary School	Yes	4-6	5-10 years	Mixed agriculture	1-10	Yes	0.5-2ha	1 km far apart	Maize		46-60 quintal		Negative	Through meeting	Last year	Maize	Seedlings (1.5 feet from ground or less)	Twice	5	See the hippopotamus		Morning	Shortage of food in the forest or buffer zone	Increased	Decreased	Human moved into hippo habitat	WET	Guarding		Men	6–10 hours	3000	Using traditional method		No	Yes	HUMAN THREAT	Yes
35	Arjo Didessa Sugar Factory	Male	25-34 years	Married	College and above	Yes	1-3	5-10 years	trading/self employed				1.1-2 km far apart	Sugar cane		>61 quintal		Neutral	Through meeting	2–5 years ago	Sugar cane	Intermediate (2–3 feet from ground)	More than three times	240	Appearance of damaged vegetation		Night	Shortage of food in the forest or buffer zone	Increased	Increased	Human moved into hippo habitat	WET	Guarding		Men	11–20 hours	1800000	Using traditional method		No	Yes	HUMAN THREATS	Yes
36	Bedessa Didessa	Male	25-34 years	Married	Primary School	Yes	4-6	5-10 years	Mixed agriculture	11-20	Yes	3-5 ha	2.1-3 km far apart	Sorghum and maize		>61 quintal		Negative	Through meeting	Last year	Sorghum and Maize	Intermediate (2–3 feet from ground)	Three times	5	Footprint		Night	Presence of plenty crops on the farmland	Increased	Remained the same	Lack of food	WET	Guarding		Men	6–10 hours	4000	Using traditional method		No	Yes	HUMAN THREAT	Yes
37	Bedessa Didessa	Male	35-50 years	Married	Primary School	Yes	4-6	16-20 years	Mixed agriculture	11-20	Yes	0.5-2ha	1.1-2 km far apart	Sorghum and maize		>61 quintal		Negative	Through meeting	Last year	Maize	Intermediate (2–3 feet from ground)	Twice	5	Footprint		Night	Shortage of food in the forest or buffer zone	Increased	Remained the same	Lack of food	WET	Guarding		Men	2-5 hour	2000	Using traditional method		No	Yes	human threat	Yes
38	Bedessa Didessa	Male	35-50 years	Married	Illiterate	Yes	4-6	21 years and above	Mixed agriculture	1-10	Yes	0.5-2ha	1.1-2 km far apart	Maize		>61 quintal		Negative	Through meeting	Last year	Sorghum and Maize	Intermediate (2–3 feet from ground)	Twice	5	Hippopotamus dung		Night	Presence of plenty crops on the farmland	Stayed the same	Remained the same	Human moved into hippo habitat	WET	Burning fire		women and children	6–10 hours	2000	Using traditional method		No	Yes	HUMAN THREAT	Yes
39	Kereka Didessa	Male	35-50 years	Married	Secondary School	Yes	4-6	11-15 years	Mixed agriculture	11-20	Yes	0.5-2ha	1.1-2 km far apart	Sorghum and maize		>61 quintal		Negative	Through television and news papers	Last year	Sorghum and Maize	Intermediate (2–3 feet from ground)	Three times	5	Appearance of damaged vegetation		Night	Presence of plenty crops on the farmland	Increased	Remained the same	Human moved into hippo habitat	WET	Guarding		Men	11–20 hours	2000	Using traditional method		No	Yes	HUMAN THREAT	Yes
40	Bedessa Didessa	Male	35-50 years	Married	Primary School	Yes	4-6	16-20 years	Mixed agriculture	21-30	Yes	3-5 ha	1.1-2 km far apart	Sorghum and maize		>61 quintal		Negative	Through meeting	Last year	Maize	Seedlings (1.5 feet from ground or less)	Three times	5	Footprint		Night	Presence of plenty crops on the farmland	Increased	Remained the same	Human moved into hippo habitat	WET	Guarding		Men	6–10 hours	3000	Using traditional method		No	Yes	THREAT	Yes
41	Bedessa Didessa	Male	35-50 years	Married	Primary School	Yes	4-6	21 years and above	Mixed agriculture	21-30	Yes	6-10 ha	3.1-4 km far apart	Maize		>61 quintal		Negative	Through meeting	2–5 years ago	Sorghum and Maize	Seedlings (1.5 feet from ground or less)	More than three times	5	Appearance of damaged vegetation		Night	attractiveness of farm crops	Increased	Decreased	Human moved into hippo habitat	WET	Burning fire		Men	6–10 hours	2000	Using traditional method		No	Yes	HUMAN THREAT	Yes
42	Bedessa Didessa	Male	25-34 years	Married	College and above	Yes	1-3	5-10 years	Mixed agriculture	1-10	Yes	0.5-2ha	1.1-2 km far apart	Maize		31-45 quintal		Negative	Through meeting	2–5 years ago	Maize	Intermediate (2–3 feet from ground)	Twice	5	Appearance of damaged vegetation		Night	Shortage of food in the forest or buffer zone	Increased	Increased	Lack of food	WET	Guarding		Men	6–10 hours	3000	Using traditional method		No	Yes	THREAT	Yes
43	Bedessa Didessa	Male	18-24 years	Single	College and above	No	1-3	5-10 years	Mixed agriculture	1-10	Yes	0.5-2ha	1.1-2 km far apart	Maize		31-45 quintal		Negative	Through awareness rising events	Last year	Maize	Intermediate (2–3 feet from ground)	Twice	5	Footprint		Night	Presence of plenty crops on the farmland	Increased	Increased	Human moved into hippo habitat	WET	Guarding		Men	2-5 hour	3000	Using traditional method		No	Yes	HUMAN THREAT	Yes
44	Bedessa Didessa	Male	18-24 years	Married	College and above	Yes	1-3	5-10 years	trading/self employed	1-10	No	0.5-2ha	2.1-3 km far apart	Sugar cane		>61 quintal		Negative	Through television and news papers	2–5 years ago	Sugar cane	Intermediate (2–3 feet from ground)	More than three times	1	Appearance of damaged vegetation		Night	Presence of plenty crops on the farmland	Increased	Remained the same	Human moved into hippo habitat	WET	Guarding		Men	11–20 hours	3000	Using traditional method		No	Yes	HUMAN THREAT	Yes
45	Bedessa Didessa	Male	25-34 years	Married	College and above	Yes	1-3	5-10 years	Mixed agriculture	1-10	Yes	0.5-2ha	1.1-2 km far apart	Maize		46-60 quintal		Postive	Through television and news papers	2–5 years ago	Maize	Seedlings (1.5 feet from ground or less)	Three times	5	Appearance of damaged vegetation		Night	Shortage of food in the forest or buffer zone	Increased	Decreased	Human moved into hippo habitat	WET	Guarding		Men	11–20 hours	1200	Using traditional method		No	Yes	HUMAN THREAT	Yes
46	Bedessa Didessa	Male	25-34 years	Married	College and above	Yes	1-3	11-15 years	Mixed agriculture	1-10	Yes	3-5 ha	1.1-2 km far apart	Sorghum and maize		>61 quintal		Negative	Through meeting	2–5 years ago	Sorghum and Maize	Intermediate (2–3 feet from ground)	More than three times	5	Appearance of damaged vegetation		Night	Presence of plenty crops on the farmland	Increased	Increased	Lack of food	WET	Guarding		Men	6–10 hours	3000	Using traditional method		No	Yes	HUMAN THREAT	Yes
47	Bedessa Didessa	Male	25-34 years	Married	Primary School	Yes	4-6	11-15 years	Mixed agriculture	1-10	Yes	0.5-2ha	1 km far apart	Maize		>61 quintal		Negative	Through meeting	Last year	Sorghum and Maize	Intermediate (2–3 feet from ground)	Three times	5	Footprint		Night	Shortage of food in the forest or buffer zone	Increased	Decreased	Human moved into hippo habitat	DRY	Burning fire		Men	2-5 hour	3000	Using traditional method		No	Yes	THREAT	Yes
48	Bedessa Didessa	Male	35-50 years	Married	Illiterate	Yes	7-9	5-10 years	Mixed agriculture	1-10	Yes	3-5 ha	1 km far apart	Maize		>61 quintal		Negative	Through meeting	Last year	Maize	Seedlings (1.5 feet from ground or less)	More than three times	1	See the hippopotamus		Morning	Shortage of food in the forest or buffer zone	Increased	Increased	Human moved into hippo habitat	WET						Using traditional method		No	Yes	HMAN THREAT	Yes
49	Bedessa Didessa	Male	18-24 years	Single	Primary School	Yes	7-9	5-10 years	Mixed agriculture	1-10	Yes	3-5 ha	1 km far apart	Maize		>61 quintal		Negative	Through meeting	Last year	Maize	Seedlings (1.5 feet from ground or less)	More than three times	5	Appearance of damaged vegetation		Night	Presence of plenty crops on the farmland	Increased	Increased	Human moved into hippo habitat	WET	Guarding		Men	11–20 hours	5000	Using traditional method		No	Yes	HUMAN THREAT	Yes
50	Bedessa Didessa	Male	35-50 years	Married	Primary School	Yes	7-9	11-15 years	Mixed agriculture	11-20	Yes	3-5 ha	1.1-2 km far apart	Maize		>61 quintal		Negative	Through meeting	Last year	Maize	Intermediate (2–3 feet from ground)	Three times	1	Appearance of damaged vegetation		Night	Presence of plenty crops on the farmland	Increased	Increased	Lack of food	WET	Guarding		Men	11–20 hours	3000	Using traditional method		No	Yes	HUMAN THREAT	Yes
51	Bedessa Didessa	Female	25-34 years	Married	Illiterate	Yes	4-6	11-15 years	Mixed agriculture	11-20	Yes	0.5-2ha	1.1-2 km far apart	Maize		46-60 quintal		Negative	Through meeting	Last year	Maize	Seedlings (1.5 feet from ground or less)	Twice	35	Footprint		Morning	Shortage of food in the forest or buffer zone	Increased	Increased	Human moved into hippo habitat	WET	Trenching		women and children	6–10 hours	1000	Using traditional method		No	Yes	THREAT	Yes
52	Bedessa Didessa	Female	35-50 years	Married	Illiterate	Yes	4-6	16-20 years	Mixed agriculture	11-20	Yes	0.5-2ha	1.1-2 km far apart	Sorghum and maize		>61 quintal		Negative	Through meeting	2–5 years ago	Maize	Seedlings (1.5 feet from ground or less)	Three times	5	Appearance of damaged vegetation		Night	Shortage of food in the forest or buffer zone	Increased	Increased	Human moved into hippo habitat	WET	Physical barriers (fencing		Men	11–20 hours	3000	Using traditional method		No	Yes	THREAT	Yes
53	Bedessa Didessa	Female	18-24 years	Single	Primary School	No	4-6	5-10 years	Mixed agriculture	1-10	Yes	3-5 ha	1.1-2 km far apart	Maize		>61 quintal		Negative	Through meeting	Last year	Maize	Seedlings (1.5 feet from ground or less)	Three times	5	Footprint		Night	Shortage of food in the forest or buffer zone	Increased	Increased	Human moved into hippo habitat	WET	Burning fire		Men	6–10 hours	3000	Using traditional method		No	Yes	THREAT	Yes
54	Bedessa Didessa	Male	25-34 years	Married	Primary School	Yes	4-6	16-20 years	Mixed agriculture	21-30	Yes	0.5-2ha	1.1-2 km far apart	Maize		>61 quintal		Negative	Through meeting	Last year	Maize	Seedlings (1.5 feet from ground or less)	Three times	5	Footprint		Night	Shortage of food in the forest or buffer zone	Increased	Increased	Human moved into hippo habitat	WET	Guarding		Men	11–20 hours	3000	Using traditional method		No	Yes	INJUREAD	Yes
55	Bedessa Didessa	Male	51 and above	Married	Illiterate	Yes	7-9	5-10 years	Mixed agriculture	1-10	Yes	0.5-2ha	1 km far apart	Maize		>61 quintal		Negative	Through meeting	Last year	Maize	Intermediate (2–3 feet from ground)	Once	5	Appearance of damaged vegetation		Night	Presence of plenty crops on the farmland	Decreased	Decreased	Human moved into hippo habitat	WET	Guarding		Men	2-5 hour	2000	Using traditional method		No	Yes	THREAT	Yes
56	Bedessa Didessa	Male	25-34 years	Single	Primary School	No	4-6	5-10 years	Mixed agriculture	1-10	Yes	0.5-2ha	1.1-2 km far apart	Maize		>61 quintal		Negative	Through meeting	Last year	Maize	Seedlings (1.5 feet from ground or less)	Once	5	Hippopotamus dung		Night	Shortage of food in the forest or buffer zone	Increased	Increased	Human moved into hippo habitat	WET	Guarding		Men	11–20 hours	3000	Using traditional method		No	Yes	HUMAN THREAT	Yes
57	Bedessa Didessa	Female	25-34 years	Married	Primary School	Yes	1-3	5-10 years	Mixed agriculture	1-10	Yes	0.5-2ha	1.1-2 km far apart	Maize		>61 quintal		Negative	Through meeting	Last year	Sorghum and Maize	Intermediate (2–3 feet from ground)	Once	5	Appearance of damaged vegetation		Morning	Shortage of food in the forest or buffer zone	Increased	Remained the same	Human moved into hippo habitat	WET	Physical barriers (fencing		Men	11–20 hours	3000	Using traditional method		No	Yes	THREAT	Yes
58	Bedessa Didessa	Female	35-50 years	Married	Illiterate	Yes	4-6	5-10 years	Mixed agriculture	1-10	Yes	3-5 ha	2.1-3 km far apart	Maize		>61 quintal		Negative	Through meeting	Last year	Sorghum and Maize	Mature (taller than 3 feet, harvestable)	Once	5	Appearance of damaged vegetation		Night	unfavorable of the weather condition	Increased	Increased	Human moved into hippo habitat	WET	Trenching		women and children	6–10 hours	3000	Using traditional method		No	Yes	HUMA THREAT	Yes
59	Bedessa Didessa	Male	51 and above	Married	Primary School	Yes	4-6	11-15 years	Mixed agriculture	11-20	Yes	0.5-2ha	1.1-2 km far apart	Maize		>61 quintal		Negative	Through meeting	Last year	Maize	Seedlings (1.5 feet from ground or less)	Once	1	Footprint		Night	unfavorable of the weather condition	Increased	Increased	Human moved into hippo habitat	WET	Guarding		Men	2-5 hour	3000	Using traditional method		No	Yes	DISTRUBE	Yes
60	Bedessa Didessa	Male	35-50 years	Married	Illiterate	Yes	1-3	11-15 years	Mixed agriculture	1-10	Yes	0.5-2ha	1.1-2 km far apart	Maize		>61 quintal		Negative	Through meeting	This year	Maize	Seedlings (1.5 feet from ground or less)	Once	5	Appearance of damaged vegetation		Night	Shortage of food in the forest or buffer zone	Increased	Increased	Human moved into hippo habitat	WET	Physical barriers (fencing		women and children	2-5 hour	4000	Using traditional method		No	Yes	DISTRBUED	Yes
61	Bedessa Didessa	Female	35-50 years	Married	Illiterate	Yes	7-9	11-15 years	Mixed agriculture	1-10	Yes	3-5 ha	1.1-2 km far apart	Maize		>61 quintal		Negative	Through meeting	Last year	Maize	Seedlings (1.5 feet from ground or less)	More than three times	5	Appearance of damaged vegetation		Night	attractiveness of farm crops	Increased	Remained the same	Human moved into hippo habitat	WET	Guarding		Men	11–20 hours	1000	Using traditional method		No	Yes	DISTRUBED	Yes
62	Bedessa Didessa	Male	18-24 years	Married	Primary School	Yes	1-3	5-10 years	Mixed agriculture	1-10	Yes	0.5-2ha	1 km far apart	Maize		46-60 quintal		Negative	Through meeting	2–5 years ago	Maize	Intermediate (2–3 feet from ground)	More than three times	5	Footprint		Night	Shortage of food in the forest or buffer zone	Increased	Increased	Human moved into hippo habitat	WET	Burning fire		Men	11–20 hours	6000	Using traditional method		No	Yes	DISTRBANCE	Yes
63	Bedessa Didessa	Male	18-24 years	Single	Primary School	No	4-6	5-10 years	Mixed agriculture	1-10	Yes	0.5-2ha	1 km far apart	Maize		46-60 quintal		Postive	Through television and news papers	Last year	Maize	Intermediate (2–3 feet from ground)	Twice	5	Hippopotamus dung		Night	Shortage of food in the forest or buffer zone	Increased	Increased	Human moved into hippo habitat	WET	Burning fire		Men	11–20 hours	8000	Using traditional method		No	Yes	DISTRBANCE	Yes
64	Bedessa Didessa	Male	18-24 years	Married	Primary School	Yes	1-3	5-10 years	Mixed agriculture	1-10	Yes	greater than 10 ha	1.1-2 km far apart	Maize		>61 quintal		Negative	Through television and news papers	2–5 years ago	Maize	Seedlings (1.5 feet from ground or less)	More than three times	4	Hippopotamus dung		Night	Shortage of food in the forest or buffer zone	Increased	Increased	Human moved into hippo habitat	WET	Guarding		Men	11–20 hours	20000	Using traditional method		No	Yes	DISTRANCE	Yes
65	Bedessa Didessa	Male	35-50 years	Married	Primary School	Yes	7-9	5-10 years	Mixed agriculture	1-10	Yes	0.5-2ha	1 km far apart	Maize		>61 quintal		Negative	Through meeting	Last year	Maize	Seedlings (1.5 feet from ground or less)	More than three times	5	See the hippopotamus		Night	Shortage of food in the forest or buffer zone	Increased	Increased	Human moved into hippo habitat	WET	Guarding		Men	11–20 hours	25000	Using traditional method		No	Yes	DISTRBANCE	Yes
66	Bedessa Didessa	Female	35-50 years	Married	Illiterate	Yes	1-3	5-10 years	Mixed agriculture	11-20	Yes	0.5-2ha	1 km far apart	Maize		31-45 quintal		Negative	Through meeting	2–5 years ago	Maize	Seedlings (1.5 feet from ground or less)	Twice	5	See the hippopotamus		Morning	Shortage of food in the forest or buffer zone	Increased	Increased	Human moved into hippo habitat	WET	Guarding		Men	2-5 hour	3000	Using traditional method		No	Yes	DISTRBANCE	Yes
67	Bedessa Didessa	Female	35-50 years	Married	Illiterate	Yes	7-9	16-20 years	Mixed agriculture	1-10	Yes	3-5 ha	1.1-2 km far apart	Maize		>61 quintal		Negative	Through meeting	2–5 years ago	Sorghum and Maize	Intermediate (2–3 feet from ground)	Three times	5	Hippopotamus dung		Morning	attractiveness of farm crops	Increased	Decreased	Lack of food	WET	Guarding		Men	11–20 hours	3000	Using traditional method		No	Yes	DISRBANCE	Yes
68	Bedessa Didessa	Female	35-50 years	Married	Illiterate	Yes	7-9	11-15 years	Mixed agriculture	1-10	Yes	3-5 ha	1.1-2 km far apart	Maize		>61 quintal		Negative	Through meeting	2–5 years ago	Maize	Seedlings (1.5 feet from ground or less)	More than three times	5	Appearance of damaged vegetation		Night	attractiveness of farm crops	Increased	Increased	Human moved into hippo habitat	WET	Trenching		Men	11–20 hours	2000	Using traditional method		No	No		No
69	Bedessa Didessa	Female	35-50 years	Married	Illiterate	Yes	10 and above	11-15 years	Mixed agriculture	11-20	Yes	3-5 ha	1 km far apart	Sorghum and maize		>61 quintal		Negative	Through meeting	Last year	Maize	Mature (taller than 3 feet, harvestable)	More than three times	5	Appearance of damaged vegetation		Night	Shortage of food in the forest or buffer zone	Increased	Remained the same	Human moved into hippo habitat	WET	Guarding		Men	6–10 hours	3000	Using traditional method		No	No		No
70	Bedessa Didessa	Male	51 and above	Married	Primary School	Yes	4-6	11-15 years	Mixed agriculture	1-10	Yes	3-5 ha	1.1-2 km far apart	Maize		>61 quintal		Postive	Through meeting	2–5 years ago	Maize	Seedlings (1.5 feet from ground or less)	More than three times	5	Appearance of damaged vegetation		Evening	Presence of plenty crops on the farmland	Increased	Decreased	Human moved into hippo habitat	WET	Guarding		Men	11–20 hours	3000	Using traditional method		No	No		No
71	Bedessa Didessa	Female	35-50 years	Married	Primary School	Yes	4-6	5-10 years	Mixed agriculture	1-10	Yes	0.5-2ha	1.1-2 km far apart	Maize		>61 quintal		Negative	Through meeting	Last year	Maize	Intermediate (2–3 feet from ground)	Twice	5	Hippopotamus dung		Morning	Presence of plenty crops on the farmland	Increased	Increased	Human moved into hippo habitat	WET	Guarding		Men	6–10 hours	3000	Using traditional method		No	No		No
72	Bedessa Didessa	Female	35-50 years	Married	Primary School	Yes	4-6	11-15 years	Mixed agriculture	11-20	Yes	3-5 ha	1.1-2 km far apart	Maize		>61 quintal		Negative	Through meeting	2–5 years ago	Maize	Seedlings (1.5 feet from ground or less)	Twice	5	Footprint		Night	Shortage of food in the forest or buffer zone	Increased	Increased	Human moved into hippo habitat	WET	Burning fire		Men	6–10 hours	4000	Using traditional method		No	No		No
73	Bedessa Didessa	Male	35-50 years	Married	Primary School	Yes	4-6	11-15 years	Mixed agriculture	1-10	Yes	3-5 ha	1.1-2 km far apart	Maize		46-60 quintal		Negative	Through meeting	Last year	Maize	Seedlings (1.5 feet from ground or less)	Twice	5	Appearance of damaged vegetation		Morning	Presence of plenty crops on the farmland	Increased	Remained the same	Lack of food	WET	Guarding		Men	2-5 hour	4000	Using traditional method		No	No		No
74	Bedessa Didessa	Male	18-24 years	Married	Illiterate	Yes	4-6	5-10 years	Mixed agriculture	1-10	Yes	0.5-2ha	1.1-2 km far apart	Maize		>61 quintal		Negative	Through meeting	2–5 years ago	Sorghum and Maize	Intermediate (2–3 feet from ground)	Once	5	See the hippopotamus		Night	Presence of plenty crops on the farmland	Increased	Increased	Human moved into hippo habitat	WET	Guarding		Men	11–20 hours	4000	Using traditional method		No	No		No
75	Bedessa Didessa	Male	35-50 years	Married	Primary School	Yes	4-6	11-15 years	Mixed agriculture	1-10	Yes	0.5-2ha	1.1-2 km far apart	Maize		>61 quintal		Negative	Through meeting	Last year	Maize	Seedlings (1.5 feet from ground or less)	Once	5	Footprint		Morning	Shortage of food in the forest or buffer zone	Increased	Increased	Human moved into hippo habitat	WET	Guarding		Men	6–10 hours	3000	Using traditional method		No	No		No
76	Bedessa Didessa	Male	35-50 years	Married	Primary School	Yes	4-6	5-10 years	Mixed agriculture	1-10	Yes	0.5-2ha	3.1-4 km far apart	Maize		>61 quintal		Negative	Through meeting	Last year	Maize	Seedlings (1.5 feet from ground or less)	Three times	5	See the hippopotamus		Night	Shortage of food in the forest or buffer zone	Increased	Increased	Human moved into hippo habitat	WET	Trenching		Men	6–10 hours	3000	Using traditional method		No	No		No
77	Bedessa Didessa	Male	35-50 years	Married	Primary School	Yes	7-9	5-10 years	Mixed agriculture	1-10	Yes	0.5-2ha	3.1-4 km far apart	Maize		>61 quintal		Negative	Through television and news papers	2–5 years ago	Maize	Intermediate (2–3 feet from ground)	More than three times	5	Footprint		Night	Shortage of food in the forest or buffer zone	Increased	Increased	Human moved into hippo habitat	WET	Guarding		Men	6–10 hours	3000	Using traditional method		No	No		No
78	Bedessa Didessa	Female	35-50 years	Married	Illiterate	Yes	4-6	11-15 years	Mixed agriculture	1-10	Yes	0.5-2ha	3.1-4 km far apart	Maize		>61 quintal		Postive	Through meeting	Last year	Sorghum and Maize	Seedlings (1.5 feet from ground or less)	Once	5	See the hippopotamus		Evening	Shortage of food in the forest or buffer zone	Increased	Increased	Human moved into hippo habitat	WET	Trenching		Men	11–20 hours	2000	Using traditional method		No	No		No
79	Bedessa Didessa	Female	35-50 years	Divorced	Illiterate	Yes	4-6	11-15 years	Mixed agriculture	1-10	Yes	0.5-2ha	4.1-5 km far	Maize		31-45 quintal		Negative	Through television and news papers	5 years ago	Sorghum and Maize	Seedlings (1.5 feet from ground or less)	Three times	5	See the hippopotamus		Night	Shortage of food in the forest or buffer zone	Stayed the same	Remained the same	Lack of food	WET	Trenching		Men	11–20 hours	3000	Using traditional method		No	No		No
80	Bedessa Didessa	Male	35-50 years	Married	Primary School	Yes	4-6	5-10 years	Mixed agriculture	1-10	Yes	0.5-2ha	4.1-5 km far	Maize		>61 quintal		Negative	Through meeting	Last year	Maize	Seedlings (1.5 feet from ground or less)	Three times	5	See the hippopotamus		Evening	Presence of plenty crops on the farmland	Increased	Decreased	Human moved into hippo habitat	WET	Physical barriers (fencing		Men	6–10 hours	3000	Using traditional method		No	No		No
81	Bedessa Didessa	Male	18-24 years	Married	College and above	Yes	1-3	5-10 years	Mixed agriculture	1-10	Yes	0.5-2ha	4.1-5 km far	Maize		46-60 quintal		Negative	Through meeting	Last year	Maize	Seedlings (1.5 feet from ground or less)	More than three times	5	See the hippopotamus		Night	Presence of plenty crops on the farmland	Stayed the same	Remained the same	Human moved into hippo habitat	WET	Burning fire		Men	11–20 hours	3000	Using traditional method		No	No		No
82	Bedessa Didessa	Male	25-34 years	Married	Primary School	Yes	4-6	11-15 years	Mixed agriculture	11-20	Yes	3-5 ha	1 km far apart	Maize		46-60 quintal		Negative	Through meeting	2–5 years ago	Sorghum and Maize	Intermediate (2–3 feet from ground)	Twice	5	See the hippopotamus		Night	Presence of plenty crops on the farmland	Increased	Remained the same	Human moved into hippo habitat	WET	Physical barriers (fencing		Men	11–20 hours	5000	Using traditional method		No	No		No
83	Bedessa Didessa	Female	25-34 years	Married	Primary School	Yes	4-6	11-15 years	Mixed agriculture	1-10	Yes	0.5-2ha	3.1-4 km far apart	Maize		>61 quintal		Postive	Through meeting	Last year	Maize	Intermediate (2–3 feet from ground)	Once	5	See the hippopotamus		Evening	Presence of plenty crops on the farmland	Stayed the same	Remained the same	Lack of food	WET	Trenching		Men	11–20 hours	4000	Using traditional method		No	No		No
84	Bedessa Didessa	Female	35-50 years	Married	Primary School	Yes	1-3	5-10 years	Mixed agriculture	1-10	Yes	0.5-2ha	4.1-5 km far	Maize		>61 quintal		Neutral	Through meeting	Last year	Maize	Seedlings (1.5 feet from ground or less)	Three times	5	Appearance of damaged vegetation		Night	Presence of plenty crops on the farmland	Stayed the same	Remained the same	Human moved into hippo habitat	WET	Guarding		Men	6–10 hours	4000	Using traditional method		No	No		No
85	Bedessa Didessa	Male	51 and above	Married	Illiterate	Yes	10 and above	21 years and above	Mixed agriculture	1-10	Yes	3-5 ha	4.1-5 km far	Maize		>61 quintal		Negative	Through meeting	2–5 years ago	Maize	Intermediate (2–3 feet from ground)	More than three times	5	Appearance of damaged vegetation		Night	unfavorable of the weather condition	Stayed the same	Remained the same	Lack of food	WET	Guarding		Men	11–20 hours	3000	Using traditional method		No	No		No
86	Hara	Male	35-50 years	Married	Primary School	Yes	4-6	5-10 years	Mixed agriculture	1-10	Yes	0.5-2ha	3.1-4 km far apart	Sorghum and maize		46-60 quintal		Negative	Through television and news papers	2–5 years ago	Maize	Intermediate (2–3 feet from ground)	Three times	4	Appearance of damaged vegetation		Night	Presence of plenty crops on the farmland	Increased	Remained the same	Lack of food	WET	Physical barriers (fencing		Men	11–20 hours	3000	Using traditional method		No	No		No
87	Hara	Male	35-50 years	Married	Primary School	Yes	4-6	16-20 years	Mixed agriculture	1-10	Yes	3-5 ha	3.1-4 km far apart	Sorghum and maize		>61 quintal		Negative	Through meeting	Last year	Maize	Intermediate (2–3 feet from ground)	Three times	5	Appearance of damaged vegetation		Night	Presence of plenty crops on the farmland	Increased	Remained the same	Lack of food	WET	Burning fire		Men	11–20 hours	4000	Using traditional method		No	No		No
88	Hara	Female	25-34 years	Married	Primary School	Yes	1-3	5-10 years	Mixed agriculture	1-10	Yes	0.5-2ha	3.1-4 km far apart	Maize		46-60 quintal		Negative	Through meeting	2–5 years ago	Maize	Intermediate (2–3 feet from ground)	Twice	3	See the hippopotamus		Evening	Shortage of food in the forest or buffer zone	Increased	Remained the same	Human moved into hippo habitat	WET	Physical barriers (fencing		Men	6–10 hours	2000	Using traditional method		No	No		No
89	Hara	Male	35-50 years	Married	Primary School	Yes	4-6	11-15 years	Mixed agriculture	1-10	Yes	0.5-2ha	3.1-4 km far apart	Maize		46-60 quintal		Negative	Through television and news papers	2–5 years ago	Sorghum and Maize	Intermediate (2–3 feet from ground)	More than three times	5	See the hippopotamus		Evening	Presence of plenty crops on the farmland	Stayed the same	Remained the same	Lack of food	WET	Physical barriers (fencing		Men	11–20 hours	3000	Using traditional method		No	No		No
90	Hara	Female	25-34 years	Married	Primary School	Yes	4-6	5-10 years	Mixed agriculture	1-10	Yes	0.5-2ha	3.1-4 km far apart	Maize		1-15 quintal		Negative	Through meeting	Last year	Maize	Intermediate (2–3 feet from ground)	Three times	5	Footprint		Night	Shortage of food in the forest or buffer zone	Increased	Decreased	Human moved into hippo habitat	WET	Guarding		Men	6–10 hours	3000	Using traditional method		No	No		No
91	Hara	Female	18-24 years	Married	Primary School	Yes	1-3	5-10 years	only farming	1-10	Yes	0.5-2ha	1 km far apart	Maize		16-30 quintal		Negative	Through meeting	Last year	Maize	Seedlings (1.5 feet from ground or less)	More than three times	5	See the hippopotamus		Night	Shortage of food in the forest or buffer zone	Increased	Remained the same	Human moved into hippo habitat	WET	Trenching		Men	11–20 hours	3000	Using traditional method		No	No		No
92	Hara	Female	18-24 years	Married	Secondary School	Yes	1-3	5-10 years	only farming	1-10	Yes	0.5-2ha	1 km far apart	Maize		31-45 quintal		Negative	Through meeting	This year	Maize	Intermediate (2–3 feet from ground)	Twice	5	See the hippopotamus		Night	Presence of plenty crops on the farmland	Increased	Increased	Human moved into hippo habitat	WET	Physical barriers (fencing		Men	6–10 hours	3000	Using traditional method		No	No		No
93	Hara	Male	51 and above	Married	Illiterate	Yes	10 and above	21 years and above	Mixed agriculture	1-10	Yes	0.5-2ha	3.1-4 km far apart	Maize		46-60 quintal		Negative	Through meeting	Last year	Maize	Intermediate (2–3 feet from ground)	More than three times	5	Appearance of damaged vegetation		Night	Presence of plenty crops on the farmland	Increased	Increased	Human moved into hippo habitat	WET	Guarding		Men	6–10 hours	4000	Using traditional method		No	No		No
94	Hara	Female	35-50 years	Married	Illiterate	Yes	10 and above	21 years and above	Mixed agriculture	1-10	Yes	3-5 ha	1.1-2 km far apart	Maize		31-45 quintal		Negative	Through television and news papers	Last year	Sorghum and Maize	Intermediate (2–3 feet from ground)	Twice	5	Hippopotamus dung		Night	Presence of plenty crops on the farmland	Increased	Increased	Human moved into hippo habitat	WET	Physical barriers (fencing		Men	11–20 hours	3000	Using traditional method		No	No		No
95	Hara	Female	25-34 years	Married	Primary School	Yes	1-3	5-10 years	Mixed agriculture	1-10	Yes	0.5-2ha	2.1-3 km far apart	Maize		>61 quintal		Negative	Through meeting	2–5 years ago	Maize	Seedlings (1.5 feet from ground or less)	Three times	5	See the hippopotamus		Night	Presence of plenty crops on the farmland	Increased	Increased	Human moved into hippo habitat	WET	Trenching		Men	11–20 hours	5000	Using traditional method		No	No		No
96	Hara	Male	35-50 years	Divorced	Illiterate	Yes	7-9	16-20 years	Mixed agriculture	1-10	Yes	0.5-2ha	1.1-2 km far apart	Maize		>61 quintal		Negative	Through meeting	2–5 years ago	Maize	Intermediate (2–3 feet from ground)	Once	4	See the hippopotamus		Night	attractiveness of farm crops	Increased	Increased	Human moved into hippo habitat	WET	Physical barriers (fencing		Men	6–10 hours	3500	Using traditional method		No	No		No
97	Hara	Male	51 and above	Divorced	Illiterate	Yes	7-9	21 years and above	Mixed agriculture	1-10	Yes	3-5 ha	1 km far apart	Maize		46-60 quintal		Negative	Through meeting	2–5 years ago	Maize	Intermediate (2–3 feet from ground)	Three times	5	Appearance of damaged vegetation		Night	Presence of plenty crops on the farmland	Stayed the same	Increased	Lack of food	WET	Physical barriers (fencing		Men	11–20 hours	1000	Using traditional method		No	No		No
98	Hara	Male	51 and above	Divorced	Illiterate	Yes	4-6	11-15 years	Mixed agriculture	1-10	Yes	3-5 ha	1.1-2 km far apart	Maize		>61 quintal		Negative	Through meeting	2–5 years ago	Maize	Intermediate (2–3 feet from ground)	Three times	2	Hippopotamus dung		Morning	Presence of plenty crops on the farmland	Increased	Decreased	Human moved into hippo habitat	WET	Physical barriers (fencing		Men	11–20 hours	3200	Using traditional method		No	No		No
99	Hara	Female	35-50 years	Married	Illiterate	Yes	7-9	21 years and above	Mixed agriculture	1-10	Yes	3-5 ha	1 km far apart	Maize		46-60 quintal		Negative	Through meeting	2–5 years ago	Maize	Intermediate (2–3 feet from ground)	More than three times	3	See the hippopotamus		Morning	Presence of plenty crops on the farmland	Increased	Remained the same	Human moved into hippo habitat	WET	Trenching		Men	11–20 hours	4500	Using traditional method		No	No		No
100	Hara	Female	51 and above	Married	Illiterate	Yes	10 and above	21 years and above	Mixed agriculture	1-10	Yes	3-5 ha	1.1-2 km far apart	Maize		>61 quintal		Negative	Through television and news papers	2–5 years ago	Maize	Intermediate (2–3 feet from ground)	Three times	4	Appearance of damaged vegetation		Night	Presence of plenty crops on the farmland	Increased	Increased	Lack of food	WET	Burning fire		Men	11–20 hours	4500	Using traditional method		No	No		No
101	Hara	Male	51 and above	Divorced	Primary School	Yes	7-9	21 years and above	Mixed agriculture	1-10	Yes	3-5 ha	2.1-3 km far apart	Maize		>61 quintal		Postive	Through meeting	2–5 years ago	Maize	Intermediate (2–3 feet from ground)	More than three times	5	Appearance of damaged vegetation		Night	attractiveness of farm crops	Stayed the same	Remained the same	Lack of food	WET	Physical barriers (fencing		Men	11–20 hours	3000	Using traditional method		No	No		No
102	Hara	Female	35-50 years	Married	Illiterate	Yes	7-9	21 years and above	Mixed agriculture	1-10	Yes	3-5 ha	2.1-3 km far apart	Maize		>61 quintal		Postive	Through meeting	2–5 years ago	Maize	Mature (taller than 3 feet, harvestable)	More than three times	2	Hippopotamus dung		Morning	unfavorable of the weather condition	Increased	Remained the same	Lack of food	WET	Trenching		Men	6–10 hours	3500	Using traditional method		No	No		No
103	Hara	Female	35-50 years	Married	Illiterate	Yes	7-9	11-15 years	Mixed agriculture	1-10	Yes	3-5 ha	1.1-2 km far apart	Maize		46-60 quintal		Postive	Through meeting	2–5 years ago	Maize	Seedlings (1.5 feet from ground or less)	Three times	5	See the hippopotamus		Evening	Presence of plenty crops on the farmland	Stayed the same	Unsure	Lack of food	DRY	Guarding		Men	11–20 hours	3500	Using traditional method		No	No		No
104	Hara	Male	51 and above	Married	Primary School	Yes	7-9	21 years and above	Mixed agriculture	1-10	Yes	0.5-2ha	1.1-2 km far apart	Maize		46-60 quintal		Postive	Through television and news papers	2–5 years ago	Maize	Intermediate (2–3 feet from ground)	More than three times	3	Appearance of damaged vegetation		Night	attractiveness of farm crops	Increased	Decreased	Lack of food	DRY	Burning fire		Men	11–20 hours	2800	Using traditional method		No	No		No
105	Hara	Male	35-50 years	Married	Primary School	Yes	7-9	21 years and above	Mixed agriculture	1-10	Yes	0.5-2ha	1 km far apart	Maize		31-45 quintal		Postive	Through meeting	Last year	Maize	Intermediate (2–3 feet from ground)	Three times	5	See the hippopotamus		Night	Shortage of food in the forest or buffer zone	Increased	Increased	Human moved into hippo habitat	DRY	Guarding		Men	11–20 hours	4000	Using traditional method		No	No		No
106	Hara	Male	25-34 years	Married	Primary School	Yes	4-6	5-10 years	Mixed agriculture	1-10	Yes	0.5-2ha	1.1-2 km far apart	Maize		46-60 quintal		Postive	Through meeting	2–5 years ago	Maize	Seedlings (1.5 feet from ground or less)	More than three times	5	Appearance of damaged vegetation		Night	Presence of plenty crops on the farmland	Stayed the same	Remained the same	Lack of food	WET	Burning fire		Men	11–20 hours	3500	Using traditional method		No	No		No
107	Hara	Male	25-34 years	Married	Primary School	Yes	4-6	5-10 years	Mixed agriculture	1-10	Yes	0.5-2ha	2.1-3 km far apart	Maize		16-30 quintal		Postive	Through meeting	2–5 years ago	Maize	Intermediate (2–3 feet from ground)	More than three times	5	See the hippopotamus		Night	Presence of plenty crops on the farmland	Increased	Increased	Human moved into hippo habitat	WET	Trenching		Men	11–20 hours	3000	Using traditional method		No	Yes	HUMAN THREAT	Yes
108	Hara	Male	35-50 years	Married	Primary School	Yes	4-6	5-10 years	Mixed agriculture	1-10	Yes	0.5-2ha	2.1-3 km far apart	Maize		16-30 quintal		Postive	Through meeting	2–5 years ago	Maize	Intermediate (2–3 feet from ground)	More than three times	5	Appearance of damaged vegetation		Night	Presence of plenty crops on the farmland	Increased	Increased	Lack of food	DRY	Trenching		Men	11–20 hours	3000	Using traditional method		No	No	human threat	Yes
109	Abote Didessa	Female	35-50 years	Married	Illiterate	Yes	7-9	21 years and above	Mixed agriculture	1-10	Yes	3-5 ha	2.1-3 km far apart	Maize		>61 quintal		Postive	Through meeting	2–5 years ago	Maize	Seedlings (1.5 feet from ground or less)	More than three times	5	Appearance of damaged vegetation		Night	Shortage of food in the forest or buffer zone	Increased	Remained the same	Lack of food	WET	Guarding		Men	11–20 hours	3400	Using traditional method		No	No		No
110	Abote Didessa	Male	51 and above	Widowed	Illiterate	Yes	4-6	21 years and above	Mixed agriculture	1-10	Yes	0.5-2ha	2.1-3 km far apart	Maize		46-60 quintal		Postive	Through meeting	2–5 years ago	Maize	Seedlings (1.5 feet from ground or less)	Three times	4	See the hippopotamus		Night	attractiveness of farm crops	Stayed the same	Remained the same	Human moved into hippo habitat	WET	Physical barriers (fencing		Men	11–20 hours	3400	Using traditional method		No	No		No
111	Abote Didessa	Male	51 and above	Widowed	Illiterate	Yes	7-9	21 years and above	Mixed agriculture	1-10	Yes	3-5 ha	2.1-3 km far apart	Sorghum and maize		>61 quintal		Postive	Through television and news papers	2–5 years ago	Sorghum and Maize	Mature (taller than 3 feet, harvestable)	More than three times	3	Appearance of damaged vegetation		Night	Shortage of food in the forest or buffer zone	Increased	Increased	Human moved into hippo habitat	WET	Physical barriers (fencing		Men	6–10 hours	4500	Using traditional method		No	No		No
112	Abote Didessa	Male	51 and above	Married	Primary School	Yes	7-9	21 years and above	Mixed agriculture	1-10	Yes	3-5 ha	3.1-4 km far apart	Maize		>61 quintal		Postive	Through television and news papers	2–5 years ago	Maize	Intermediate (2–3 feet from ground)	Three times	5	Hippopotamus dung		Morning	Presence of plenty crops on the farmland	Decreased	Increased	Lack of food	DRY	Trenching		Men	6–10 hours	3450	Using traditional method		No	No		No
113	Abote Didessa	Male	51 and above	Married	Primary School	Yes	4-6	21 years and above	Mixed agriculture	1-10	Yes	0.5-2ha	2.1-3 km far apart	Maize		>61 quintal		Postive	Through meeting	2–5 years ago	Maize	Seedlings (1.5 feet from ground or less)	Three times	9	Hippopotamus dung		Morning	attractiveness of farm crops	Increased	Remained the same	Lack of food	WET	Trenching		Men	11–20 hours	6000	Using traditional method		No	No		No
114	Abote Didessa	Female	35-50 years	Married	Illiterate	Yes	4-6	21 years and above	Mixed agriculture	1-10	Yes	0.5-2ha	3.1-4 km far apart	Maize		46-60 quintal		Negative	Through meeting	Last year	Maize	Intermediate (2–3 feet from ground)	Three times	5	Hippopotamus dung		Morning	unfavorable of the weather condition	Increased	Increased	Lack of food	WET	Physical barriers (fencing		Men	6–10 hours	1000	Using traditional method		No	No		No
115	Abote Didessa	Female	35-50 years	Divorced	Primary School	Yes	4-6	16-20 years	Mixed agriculture	1-10	Yes	0.5-2ha	2.1-3 km far apart	Maize		31-45 quintal		Negative	Through meeting	Last year	Maize	Intermediate (2–3 feet from ground)	Three times	5	Footprint		Night	Presence of plenty crops on the farmland	Increased	Increased	Lack of food	DRY	Guarding		Men	11–20 hours	3400	Using traditional method		No	No		No
116	Abote Didessa	Female	25-34 years	Married	Primary School	Yes	4-6	5-10 years	Mixed agriculture	1-10	Yes	0.5-2ha	2.1-3 km far apart	Maize		31-45 quintal		Negative	Through television and news papers	Last year	Maize	Intermediate (2–3 feet from ground)	Three times	6	Hippopotamus dung		Night	Presence of plenty crops on the farmland	Increased	Increased	Human moved into hippo habitat	WET	Trenching		Men	6–10 hours	3459	Using traditional method		No	No		No
117	Arjo Didessa Sugar Factory	Male	25-34 years	Married	College and above	Yes	1-3	5-10 years	trading/self employed				1 km far apart	Sugar cane		>61 quintal		Postive	Through awareness rising events	Last year	Sugar cane	Seedlings (1.5 feet from ground or less)	More than three times	20	See the hippopotamus		Night	Shortage of food in the forest or buffer zone	Increased	Decreased	Human moved into hippo habitat	DRY	Physical barriers (fencing		Men	11–20 hours		Using traditional method		No	Yes	HUMAN THREAT	Yes
118	Arjo Didessa Sugar Factory	Male	35-50 years	Married	College and above	Yes	4-6	5-10 years	trading/self employed			greater than 10 ha	1 km far apart	Sugar cane		>61 quintal		Postive	Through meeting	Last year	Sugar cane	Seedlings (1.5 feet from ground or less)	More than three times	1	Appearance of damaged vegetation		Night	Shortage of food in the forest or buffer zone	Increased	Increased	Human moved into hippo habitat	WET	Guarding		Men	11–20 hours	142228	Using traditional method		No	No		No
119	Arjo Didessa Sugar Factory	Male	35-50 years	Married	College and above	Yes	4-6	11-15 years	trading/self employed				1 km far apart	Sugar cane		>61 quintal		Postive	Through awareness rising events	Last year	Sugar cane	Seedlings (1.5 feet from ground or less)	More than three times	3	Appearance of damaged vegetation		Night	Shortage of food in the forest or buffer zone	Increased	Increased	Human moved into hippo habitat	DRY	Guarding		Men	11–20 hours	2300	Using traditional method		No	Yes	distrbance	Yes
120	Arjo Didessa Sugar Factory	Male	25-34 years	Married	Primary School	Yes	1-3	5-10 years	trading/self employed				1.1-2 km far apart	Sugar cane		>61 quintal		Postive	Through awareness rising events	Last year	Sugar cane	Intermediate (2–3 feet from ground)	Three times	6	Appearance of damaged vegetation		Night	Presence of plenty crops on the farmland	Increased	Increased	Human moved into hippo habitat	WET	Guarding		Men	11–20 hours	2300	Using traditional method		No	Yes	DISTRBANCE	Yes
121	Arjo Didessa Sugar Factory	Female	18-24 years	Married	Primary School	Yes	1-3	5-10 years	trading/self employed				1.1-2 km far apart	Sugar cane				Postive	Through awareness rising events	Last year	Sugar cane	Seedlings (1.5 feet from ground or less)	More than three times	4	Appearance of damaged vegetation		Morning	Shortage of food in the forest or buffer zone	Stayed the same	Increased	Lack of food	DRY	Guarding		Men	11–20 hours	35000	Shoot them		No	Yes	INJUREAD	Yes
122	Arjo Didessa Sugar Factory	Male	35-50 years	Married	College and above	Yes	4-6	11-15 years	trading/self employed				1.1-2 km far apart	Sugar cane				Postive	Through awareness rising events	Last year	Sugar cane	Intermediate (2–3 feet from ground)	Three times	5	Footprint		Morning	attractiveness of farm crops	Increased	Increased	Human moved into hippo habitat	DRY	Guarding		Men	11–20 hours	50000	Shoot them		No	No		No
123	Arjo Didessa Sugar Factory	Female	25-34 years	Married	College and above	Yes	1-3	5-10 years	trading/self employed				2.1-3 km far apart	Sugar cane				Postive	Through awareness rising events	Last year	Sugar cane	Intermediate (2–3 feet from ground)	Three times	5	Hippopotamus dung		Morning	Presence of plenty crops on the farmland	Increased	Increased	Human moved into hippo habitat	DRY	Guarding		Men	6–10 hours	35000	Using traditional method		No	No		No
124	Arjo Didessa Sugar Factory	Female	25-34 years	Married	College and above	Yes	1-3	5-10 years	trading/self employed		No		1.1-2 km far apart	Sugar cane				Postive	Through awareness rising events	Last year	Sugar cane	Intermediate (2–3 feet from ground)	Three times	3	Appearance of damaged vegetation		Morning	Shortage of food in the forest or buffer zone	Increased	Increased	Human moved into hippo habitat	DRY	Guarding		Men	11–20 hours	45000	Using traditional method		No	No		No
125	Arjo Didessa Sugar Factory	Male	35-50 years	Married	College and above	Yes	4-6	11-15 years	trading/self employed		No		1.1-2 km far apart	Sugar cane				Neutral	Through meeting	Last year	Sugar cane	Intermediate (2–3 feet from ground)	Three times	5	Hippopotamus dung		Night	Presence of plenty crops on the farmland	Increased	Increased	Human moved into hippo habitat	DRY	Trenching		Men	11–20 hours	35000	Using traditional method		No	Yes	DISTRBANCE	Yes
126	Arjo Didessa Sugar Factory	Male	25-34 years	Married	College and above	Yes	1-3	11-15 years	trading/self employed		No		2.1-3 km far apart	Sugar cane				Negative	Through meeting	2–5 years ago	Sugar cane	Intermediate (2–3 feet from ground)	More than three times	2	Appearance of damaged vegetation		Night	unfavorable of the weather condition	Increased	Decreased	Lack of food	DRY	Guarding		Men	11–20 hours	36000	Using traditional method		No	Yes	distrbance	Yes
127	Hara	Male	51 and above	Married	Illiterate	Yes	7-9	5-10 years	Mixed agriculture	1-10	Yes	0.5-2ha	2.1-3 km far apart	Maize		46-60 quintal		Postive	Through meeting	Last year	Maize	Seedlings (1.5 feet from ground or less)	Three times	5	Footprint		Night	Shortage of food in the forest or buffer zone	Increased	Increased	Lack of food	WET	Guarding		Men	6–10 hours	3000	Using traditional method		No	No		No
128	Hara	Male	35-50 years	Married	Illiterate	Yes	4-6	5-10 years	Mixed agriculture	1-10	Yes	0.5-2ha	1.1-2 km far apart	Maize		46-60 quintal		Postive	Through meeting	2–5 years ago	Maize	Seedlings (1.5 feet from ground or less)	Three times	5	Hippopotamus dung		Morning	Presence of plenty crops on the farmland	Decreased	Decreased	Human moved into hippo habitat	DRY	Guarding		Men	6–10 hours	2000	Using traditional method		No	No		No
129	Hara	Female	35-50 years	Married	Illiterate	Yes	4-6	5-10 years	Mixed agriculture	1-10	Yes	0.5-2ha	3.1-4 km far apart	Maize		46-60 quintal		Postive	Through meeting	2–5 years ago	Maize	Intermediate (2–3 feet from ground)	More than three times	5	Appearance of damaged vegetation		Night	Presence of plenty crops on the farmland	Increased	Remained the same	Human moved into hippo habitat	WET	Physical barriers (fencing		Men	11–20 hours	4500	Using traditional method		No	No		No
130	Hara	Male	51 and above	Married	Primary School	Yes	7-9	21 years and above	Mixed agriculture	1-10	Yes	3-5 ha	3.1-4 km far apart	Sorghum and maize		>61 quintal		Postive	Through meeting	Last year	Maize	Seedlings (1.5 feet from ground or less)	Twice	5	Appearance of damaged vegetation		Night	Shortage of food in the forest or buffer zone	Decreased	Decreased	Human moved into hippo habitat	DRY	Guarding		Men	11–20 hours	2000	Using traditional method		No	No		No
131	Hara	Female	35-50 years	Divorced	Illiterate	Yes	1-3	5-10 years	Mixed agriculture	1-10	Yes	0.5-2ha	3.1-4 km far apart	Maize		46-60 quintal		Postive	Through meeting	Last year	Maize	Intermediate (2–3 feet from ground)	Three times	4	See the hippopotamus		Night	Presence of plenty crops on the farmland	Increased	Increased	Human moved into hippo habitat	DRY	Guarding		Men	11–20 hours	2000	Using traditional method		No	No		No
132	Hara	Male	51 and above	Married	Illiterate	Yes	10 and above	11-15 years	Mixed agriculture	1-10	Yes	0.5-2ha	1.1-2 km far apart	Sesame and ground net		1-15 quintal		Postive	Through meeting	Last year	sesame and ground net	Seedlings (1.5 feet from ground or less)	More than three times	3	See the hippopotamus		Night	Shortage of food in the forest or buffer zone	Increased	Increased	Human moved into hippo habitat	DRY	Guarding		Men	6–10 hours	3400	Using traditional method		No	Yes	human distrbance	Yes
133	Hara	Male	51 and above	Married	Primary School	Yes	10 and above	11-15 years	Mixed agriculture	1-10	Yes	0.5-2ha	2.1-3 km far apart	Sesame and ground net		1-15 quintal		Postive	Through meeting	Last year	Maize	Seedlings (1.5 feet from ground or less)	Three times	3	Appearance of damaged vegetation		Night	Shortage of food in the forest or buffer zone	Increased	Increased	Human moved into hippo habitat	WET	Guarding		Men	2-5 hour	2300	Using traditional method		No	No		No
134	Hara	Male	51 and above	Widowed	Illiterate	Yes	7-9	5-10 years	Mixed agriculture	1-10	Yes	0.5-2ha	2.1-3 km far apart	Sesame and ground net		1-15 quintal		Postive	Through awareness rising events	Last year	Maize	Intermediate (2–3 feet from ground)	Twice	5	Appearance of damaged vegetation		Night	Shortage of food in the forest or buffer zone	Increased	Increased	Human moved into hippo habitat	DRY	Burning fire		Men	6–10 hours	3500	Using traditional method		No	No		No
135	Hara	Female	35-50 years	Married	Illiterate	Yes	10 and above	21 years and above	Mixed agriculture	1-10	Yes	0.5-2ha	2.1-3 km far apart	Sesame and ground net		1-15 quintal		Postive	Through awareness rising events	2–5 years ago	sesame and ground net	Intermediate (2–3 feet from ground)	More than three times	4	Appearance of damaged vegetation		Night	attractiveness of farm crops	Increased	Decreased	Don’t know	DRY	Trenching		Men	6–10 hours	3500	Using traditional method		No	No		No
136	Hara	Male	51 and above	Married	Primary School	Yes	7-9	21 years and above	Mixed agriculture	1-10	Yes	3-5 ha	2.1-3 km far apart	Sorghum and maize		46-60 quintal		Postive	Through meeting	2–5 years ago	Sorghum and Maize	Intermediate (2–3 feet from ground)	More than three times	1	Appearance of damaged vegetation		Night	Presence of plenty crops on the farmland	Stayed the same	Remained the same	Human moved into hippo habitat	WET	Guarding		Men	6–10 hours	3500	Using traditional method		No	No		No
137	Hara	Female	35-50 years	Widowed	Illiterate	Yes	4-6	21 years and above	Mixed agriculture	1-10	Yes	3-5 ha	4.1-5 km far	Sorghum and maize		46-60 quintal		Postive	Through meeting	2–5 years ago	Sorghum and Maize	Intermediate (2–3 feet from ground)	More than three times	2	Appearance of damaged vegetation		Night	Shortage of food in the forest or buffer zone	Stayed the same	Remained the same	Lack of food	WET	Physical barriers (fencing		Men	6–10 hours	3000	Using traditional method		No	No		No
138	Hara	Female	51 and above	Widowed	Illiterate	Yes	7-9	21 years and above	Mixed agriculture	11-20	Yes	3-5 ha	4.1-5 km far	Sesame and ground net		1-15 quintal		Postive	Through awareness rising events	5 years ago	sesame and ground net	Mature (taller than 3 feet, harvestable)	Once	3	Appearance of damaged vegetation		Night	unfavorable of the weather condition	Decreased	Decreased	Don’t know	DRY	Burning fire		Men	6–10 hours	4000	Using traditional method		No	No		No
139	Hara	Male	35-50 years	Married	Primary School	Yes	4-6	11-15 years	Mixed agriculture	1-10	Yes	0.5-2ha	3.1-4 km far apart	Maize		46-60 quintal		Neutral	Through meeting	Last year	Maize	Intermediate (2–3 feet from ground)	Three times	3	Appearance of damaged vegetation		Night	Shortage of food in the forest or buffer zone	Increased	Increased	Human moved into hippo habitat	WET	Guarding		Men	11–20 hours	3000	Using traditional method		No	No		No
140	Hara	Male	25-34 years	Married	Secondary School	Yes	1-3	5-10 years	trading/self employed		No		3.1-4 km far apart	Sugar cane				Neutral	Through meeting	2–5 years ago	sesame and ground net	Seedlings (1.5 feet from ground or less)	Three times	3	See the hippopotamus		Night	Shortage of food in the forest or buffer zone	Increased	Decreased	Human moved into hippo habitat	DRY	Guarding		Men	11–20 hours	12000	Using traditional method		No	No		No
141	Hara	Male	35-50 years	Married	Primary School	Yes	1-3	5-10 years	only farming	1-10	Yes	0.5-2ha	4.1-5 km far	Maize		31-45 quintal		Neutral	Through meeting	Last year	Sorghum and Maize	Seedlings (1.5 feet from ground or less)	Once	2	Appearance of damaged vegetation		Night	Shortage of food in the forest or buffer zone	Increased	Increased	Human moved into hippo habitat	WET	Guarding		Men	6–10 hours	2000	Using traditional method		No	No		No
142	Hara	Female	35-50 years	Married	Illiterate	Yes	10 and above	21 years and above	only farming	11-20	Yes	3-5 ha	4.1-5 km far	Maize		>61 quintal		Negative	Through meeting	2–5 years ago	Sorghum and Maize	Intermediate (2–3 feet from ground)	More than three times	1	Appearance of damaged vegetation		Night	unfavorable of the weather condition	Increased	Decreased	Human moved into hippo habitat	DRY	Guarding		Men	11–20 hours	3000	Using traditional method		No	No		No
143	Arjo Didessa Sugar Factory	Male	25-34 years	Married	Secondary School	Yes	1-3	5-10 years	trading/self employed		No		2.1-3 km far apart	Sugar cane				Negative	Through awareness rising events	Last year	Sugar cane	Seedlings (1.5 feet from ground or less)	More than three times	1	See the hippopotamus		Night	Presence of plenty crops on the farmland	Increased	Decreased	Human moved into hippo habitat	DRY	Guarding		Men	11–20 hours	30000	Using traditional method		No	No		No
144	Arjo Didessa Sugar Factory	Male	18-24 years	Married	Primary School	Yes	1-3	5-10 years	trading/self employed		No		2.1-3 km far apart	Sugar cane				Negative	Through television and news papers	Last year	Sugar cane	Intermediate (2–3 feet from ground)	More than three times	2	Appearance of damaged vegetation		Night	Presence of plenty crops on the farmland	Increased	Decreased	Don’t know	DRY	Guarding		Men	11–20 hours	12000	Using traditional method		No	No		No
145	Arjo Didessa Sugar Factory	Female	18-24 years	Married	Secondary School	Yes	1-3	5-10 years	only farming	1-10	No		1.1-2 km far apart	Sugar cane				Negative	Through television and news papers	Last year	Sugar cane	Seedlings (1.5 feet from ground or less)	More than three times	1	Appearance of damaged vegetation		Night	Shortage of food in the forest or buffer zone	Increased	Decreased	Human moved into hippo habitat	DRY	Guarding		Men	11–20 hours	12000	Using traditional method		No	No		No
146	Arjo Didessa Sugar Factory	Male	25-34 years	Married	College and above	Yes	1-3	5-10 years	trading/self employed		No		2.1-3 km far apart	Sugar cane				Negative	Through awareness rising events	Last year	Sugar cane	Seedlings (1.5 feet from ground or less)	Three times	2	Appearance of damaged vegetation		Night	Shortage of food in the forest or buffer zone	Increased	Decreased	Human moved into hippo habitat	DRY	Guarding		Men	11–20 hours	12000	Using traditional method		No	No		No
147	Arjo Didessa Sugar Factory	Male	18-24 years	Married	Primary School	Yes	1-3	5-10 years	trading/self employed		No		1 km far apart	Sugar cane				Negative	Through meeting	2–5 years ago	Sugar cane	Seedlings (1.5 feet from ground or less)	More than three times	26	Appearance of damaged vegetation		Night	Shortage of food in the forest or buffer zone	Increased	Decreased	Human moved into hippo habitat	DRY	Guarding		Men	11–20 hours	12000	Using traditional method		No	Yes	distrbance	Yes
148	Arjo Didessa Sugar Factory	Female	25-34 years	Married	Primary School	Yes	1-3	5-10 years	trading/self employed		No		1.1-2 km far apart	Sugar cane				Negative	Through television and news papers	This year	Sugar cane	Seedlings (1.5 feet from ground or less)	More than three times	15	Footprint		Night	Shortage of food in the forest or buffer zone	Increased	Increased	Human moved into hippo habitat	WET	Guarding		women	6–10 hours	12000	Using traditional method		No	Yes	HUMAN THREAT	Yes
149	Arjo Didessa Sugar Factory	Female	25-34 years	Single	Primary School	No	1-3	5-10 years	trading/self employed		No		1 km far apart	Sugar cane				Negative	Through meeting	This year	Sugar cane	Seedlings (1.5 feet from ground or less)	More than three times	15	Hippopotamus dung		Morning	Presence of plenty crops on the farmland	Increased	Increased	Lack of food	WET	Burning fire		Men	11–20 hours	12000	Using traditional method		No	No		No
150	Arjo Didessa Sugar Factory	Female	18-24 years	Married	College and above	Yes	1-3	5-10 years	trading/self employed		No		1 km far apart	Sugar cane				Negative	Through meeting	This year	Sugar cane	Seedlings (1.5 feet from ground or less)	More than three times	10	Appearance of damaged vegetation		Night	Presence of plenty crops on the farmland	Increased	Increased	Human moved into hippo habitat	DRY	Guarding		Men	11–20 hours	12000	Using traditional method		No	No		No
151	Arjo Didessa Sugar Factory	Female	18-24 years	Married	Primary School	Yes	1-3	5-10 years	trading/self employed		No		1 km far apart	Sugar cane				Negative	Through meeting	This year	Sugar cane	Seedlings (1.5 feet from ground or less)	More than three times	15	Appearance of damaged vegetation		Night	Presence of plenty crops on the farmland	Increased	Decreased	Human moved into hippo habitat	DRY	Guarding		Men	11–20 hours	12000	Using traditional method		No	No		No
152	Arjo Didessa Sugar Factory	Male	25-34 years	Married	College and above	Yes	1-3	5-10 years	trading/self employed		No		1.1-2 km far apart	Sugar cane				Negative	Through meeting	Last year	Sugar cane	Intermediate (2–3 feet from ground)	More than three times	3	Appearance of damaged vegetation		Morning	Shortage of food in the forest or buffer zone	Increased	Increased	Human moved into hippo habitat	DRY	Guarding		Men	11–20 hours	12000	Using traditional method		No	No		No
153	Arjo Didessa Sugar Factory	Male	18-24 years	Married	College and above	Yes	4-6	5-10 years	trading/self employed		No		1.1-2 km far apart	Sugar cane				Negative	Through television and news papers	Last year	Sugar cane	Seedlings (1.5 feet from ground or less)	More than three times	10	See the hippopotamus		Morning	Shortage of food in the forest or buffer zone	Increased	Increased	Human moved into hippo habitat	WET	Guarding		Men	11–20 hours	10000	Using traditional method		No	No		No
154	Arjo Didessa Sugar Factory	Male	25-34 years	Married	Primary School	Yes	4-6	5-10 years	trading/self employed		No		1 km far apart	Sugar cane				Negative	Through television and news papers	This year	Sugar cane	Intermediate (2–3 feet from ground)	More than three times	15	Appearance of damaged vegetation		Night	Shortage of food in the forest or buffer zone	Stayed the same	Increased	Lack of food	WET	Guarding		Men	11–20 hours	13000	Using traditional method		No	No		No
155	Arjo Didessa Sugar Factory	Male	18-24 years	Married	College and above	Yes	4-6	5-10 years	trading/self employed		No		1.1-2 km far apart	Sugar cane				Negative	Through meeting	Last year	Sugar cane	Intermediate (2–3 feet from ground)	More than three times	12	Appearance of damaged vegetation		Morning	Shortage of food in the forest or buffer zone	Increased	Increased	Human moved into hippo habitat	DRY	Guarding		Men	11–20 hours	12000	Using traditional method		No	No		No
156	Arjo Didessa Sugar Factory	Male	25-34 years	Married	College and above	Yes	4-6	5-10 years	trading/self employed		No		1 km far apart	Sugar cane				Negative	Through awareness rising events	This year	Sugar cane	Intermediate (2–3 feet from ground)	Three times	3	See the hippopotamus		Morning	Presence of plenty crops on the farmland	Increased	Decreased	too many hippo	DRY	Physical barriers (fencing		Men	11–20 hours	12000	Using traditional method		No	No		No
157	Arjo Didessa Sugar Factory	Male	25-34 years	Married	College and above	Yes	1-3	5-10 years	trading/self employed		No		2.1-3 km far apart	Sugar cane				Negative	Through meeting	This year	Sugar cane	Seedlings (1.5 feet from ground or less)	Twice	20	Appearance of damaged vegetation		Night	Shortage of food in the forest or buffer zone	Increased	Increased	Human moved into hippo habitat	DRY	Guarding		Men	11–20 hours	10000	Using traditional method		No	No		No
158	Arjo Didessa Sugar Factory	Male	18-24 years	Single	College and above	No	1-3	5-10 years	trading/self employed		No		1 km far apart	Sugar cane				Negative	Through television and news papers	This year	Sugar cane	Seedlings (1.5 feet from ground or less)	More than three times	10	Footprint		Night	Shortage of food in the forest or buffer zone	Increased	Increased	too many hippo	WET	Trenching		Men	11–20 hours	12000	Using traditional method		No	No		No
159	Arjo Didessa Sugar Factory	Male	25-34 years	Married	College and above	Yes	1-3	5-10 years	trading/self employed		No		1.1-2 km far apart	Sugar cane				Negative	Through television and news papers	This year	Sugar cane	Intermediate (2–3 feet from ground)	More than three times	15	Hippopotamus dung		Morning	Presence of plenty crops on the farmland	Increased	Increased	Human moved into hippo habitat	DRY	Guarding		Men	11–20 hours	12000	Using traditional method		No	No		No
160	Arjo Didessa Sugar Factory	Male	18-24 years	Married	College and above	Yes	1-3	5-10 years	trading/self employed		No		1 km far apart	Sugar cane				Negative	Through television and news papers	This year	Sugar cane	Seedlings (1.5 feet from ground or less)	More than three times	12	Appearance of damaged vegetation		Night	Shortage of food in the forest or buffer zone	Increased	Increased	Human moved into hippo habitat	WET	Guarding		Men	11–20 hours	12000	Using traditional method		No	No		No
161	Arjo Didessa Sugar Factory	Male	25-34 years	Married	College and above	Yes	1-3	5-10 years	trading/self employed		No		1 km far apart	Sugar cane				Negative	Through awareness rising events	2–5 years ago	Sugar cane	Intermediate (2–3 feet from ground)	More than three times	12	Appearance of damaged vegetation		Night	unfavorable of the weather condition	Increased	Increased	Human moved into hippo habitat	DRY	Guarding		Men	11–20 hours	10000	Using traditional method		No	No		No
162	Arjo Didessa Sugar Factory	Male	25-34 years	Married	College and above	Yes	1-3	5-10 years	trading/self employed		No		1.1-2 km far apart	Sugar cane				Negative	Through awareness rising events	This year	Sugar cane	Seedlings (1.5 feet from ground or less)	Three times	10	Appearance of damaged vegetation		Night	Shortage of food in the forest or buffer zone	Increased	Increased	Human moved into hippo habitat	DRY	Guarding		Men	11–20 hours	12000	Using traditional method		No	No		No
163	Arjo Didessa Sugar Factory	Female	18-24 years	Married	College and above	Yes	1-3	5-10 years	trading/self employed		No		1.1-2 km far apart	Sugar cane				Negative	Through television and news papers	Last year	Sugar cane	Seedlings (1.5 feet from ground or less)	More than three times	12	Footprint		Night	Shortage of food in the forest or buffer zone	Increased	Increased	Human moved into hippo habitat	DRY	Guarding		Men	11–20 hours	12000	Using traditional method		No	No		No
164	Arjo Didessa Sugar Factory	Male	25-34 years	Single	College and above	No	1-3	5-10 years	trading/self employed		No		2.1-3 km far apart	Sugar cane				Negative	Through meeting	This year	Sugar cane	Seedlings (1.5 feet from ground or less)	More than three times	3	Hippopotamus dung		Afternoon	Shortage of food in the forest or buffer zone	Increased	Increased	Human moved into hippo habitat	DRY	Physical barriers (fencing		Men	11–20 hours	12000	Using traditional method		No	No		No
165	Arjo Didessa Sugar Factory	Male	25-34 years	Married	College and above	Yes	1-3	5-10 years	trading/self employed		No		1.1-2 km far apart	Sugar cane				Negative	Through meeting	This year	Sugar cane	Intermediate (2–3 feet from ground)	More than three times	1	Footprint		Night	Presence of plenty crops on the farmland	Increased	Increased	Human moved into hippo habitat	DRY	Guarding		Men	11–20 hours	12000	Using traditional method		No	No		No
166	Arjo Didessa Sugar Factory	Male	35-50 years	Married	College and above	Yes	1-3	5-10 years	trading/self employed		No		1.1-2 km far apart	Sugar cane				Negative	Through television and news papers	This year	Sugar cane	Seedlings (1.5 feet from ground or less)	Once	1	Appearance of damaged vegetation		Morning	Shortage of food in the forest or buffer zone	Increased	Increased	Human moved into hippo habitat	DRY	Guarding		Men	11–20 hours	12000	Using traditional method		No	No		No
167	Arjo Didessa Sugar Factory	Male	35-50 years	Married	College and above	Yes	4-6	5-10 years	trading/self employed		No		1.1-2 km far apart	Sugar cane				Negative	Through meeting	This year	Sugar cane	Intermediate (2–3 feet from ground)	More than three times	12	Hippopotamus dung		Night	Shortage of food in the forest or buffer zone	Increased	Increased	Human moved into hippo habitat	WET	Guarding		Men	11–20 hours	12000	Using traditional method		No	No		No
168	Arjo Didessa Sugar Factory	Male	25-34 years	Single	College and above	No	1-3	5-10 years	trading/self employed		No		1.1-2 km far apart	Sugar cane				Negative	Through meeting	This year	Sugar cane	Intermediate (2–3 feet from ground)	Three times	12	Footprint		Morning	Shortage of food in the forest or buffer zone	Increased	Increased	Human moved into hippo habitat	DRY	Guarding		Men	11–20 hours	12000	Using traditional method		No	No		No
169	Arjo Didessa Sugar Factory	Male	25-34 years	Married	College and above	Yes	1-3	5-10 years	trading/self employed		No		1.1-2 km far apart	Sugar cane				Negative	Through television and news papers	Last year	Sugar cane	Intermediate (2–3 feet from ground)	More than three times	2	Hippopotamus dung		Morning	Presence of plenty crops on the farmland	Increased	Decreased	Human moved into hippo habitat	DRY	Physical barriers (fencing		Men	11–20 hours	12000	Using traditional method		No	No		No
170	Arjo Didessa Sugar Factory	Male	35-50 years	Married	College and above	Yes	4-6	5-10 years	trading/self employed		No		1.1-2 km far apart	Sugar cane				Negative	Through television and news papers	This year	Sugar cane	Seedlings (1.5 feet from ground or less)	Three times	1	Footprint		Night	Shortage of food in the forest or buffer zone	Increased	Increased	Human moved into hippo habitat	WET	Trenching		Men	11–20 hours	12000	Using traditional method		No	No		No
171	Arjo Didessa Sugar Factory	Female	18-24 years	Single	College and above	Yes	1-3	5-10 years	trading/self employed		No		1 km far apart	Sugar cane				Negative	Through awareness rising events	This year	Sugar cane	Intermediate (2–3 feet from ground)	Three times	2	Hippopotamus dung		Night	Shortage of food in the forest or buffer zone	Increased	Increased	Human moved into hippo habitat	DRY	Guarding		Men	11–20 hours	10000	Using traditional method		No	No		No
172	Arjo Didessa Sugar Factory	Male	25-34 years	Married	College and above	Yes	1-3	5-10 years	trading/self employed		No		2.1-3 km far apart	Sugar cane				Negative	Through meeting	This year	Sugar cane	Intermediate (2–3 feet from ground)	Three times	2	Appearance of damaged vegetation		Night	Presence of plenty crops on the farmland	Increased	Decreased	Lack of food	WET	Guarding		Men	11–20 hours	2000	Using traditional method		No	No		No
173	Arjo Didessa Sugar Factory	Female	18-24 years	Married	College and above	Yes	1-3	5-10 years	trading/self employed		No		1.1-2 km far apart	Sugar cane				Negative	Through meeting	This year	Sugar cane	Seedlings (1.5 feet from ground or less)	Three times	1	See the hippopotamus		Night	Presence of plenty crops on the farmland	Increased	Increased	Human moved into hippo habitat	DRY	Physical barriers (fencing		Men	11–20 hours	12000	Using traditional method		No	No		No
174	Arjo Didessa Sugar Factory	Female	18-24 years	Single	College and above	No	1-3	5-10 years	trading/self employed		No		1 km far apart	Sugar cane				Negative	Through television and news papers	This year	Sugar cane	Seedlings (1.5 feet from ground or less)	Three times	1	Appearance of damaged vegetation		Night	Presence of plenty crops on the farmland	Increased	Increased	Human moved into hippo habitat	WET	Guarding		Men	11–20 hours	12000	Using traditional method		No	No		No
175	Arjo Didessa Sugar Factory	Female	18-24 years	Married	College and above	Yes	1-3	5-10 years	trading/self employed		No		1.1-2 km far apart	Sugar cane				Negative	Through television and news papers	This year	Sugar cane	Intermediate (2–3 feet from ground)	Three times	1	Appearance of damaged vegetation		Night	Presence of plenty crops on the farmland	Increased	Increased	Human moved into hippo habitat	WET	Physical barriers (fencing		Men	11–20 hours	12000	Using traditional method		No	No		No
176	Arjo Didessa Sugar Factory	Male	18-24 years	Single	College and above	No	1-3	5-10 years	trading/self employed		No		1 km far apart	Sugar cane				Negative	Through awareness rising events	This year	Sugar cane	Seedlings (1.5 feet from ground or less)	More than three times	2	Footprint		Morning	Shortage of food in the forest or buffer zone	Increased	Increased	Human moved into hippo habitat	DRY	Guarding		Men	11–20 hours	12000	Using traditional method		No	No		No
177	Arjo Didessa Sugar Factory	Male	18-24 years	Married	College and above	Yes	1-3	5-10 years	trading/self employed		No		1 km far apart	Sugar cane				Negative	Through meeting	This year	Sugar cane	Intermediate (2–3 feet from ground)	More than three times	2	See the hippopotamus		Afternoon	Shortage of food in the forest or buffer zone	Increased	Increased	too many hippo	DRY	Guarding		Men	11–20 hours	12000	Using traditional method		No	No		No
178	Arjo Didessa Sugar Factory	Male	25-34 years	Married	College and above	Yes	1-3	5-10 years	trading/self employed		No		1.1-2 km far apart	Sugar cane				Negative	Through television and news papers	This year	Sugar cane	Seedlings (1.5 feet from ground or less)	More than three times	1	See the hippopotamus		Night	Presence of plenty crops on the farmland	Increased	Decreased	Human moved into hippo habitat	DRY	Physical barriers (fencing		Men	11–20 hours	12000	Using traditional method		No	No		No
179	Arjo Didessa Sugar Factory	Male	18-24 years	Married	College and above	Yes	1-3	5-10 years	trading/self employed		No		1.1-2 km far apart	Sugar cane				Negative	Through meeting	This year	Sugar cane	Intermediate (2–3 feet from ground)	More than three times	1	Appearance of damaged vegetation		Night	Presence of plenty crops on the farmland	Increased	Increased	Human moved into hippo habitat	WET	Guarding		Men	11–20 hours	12000	Using traditional method		No	No		No
180	Arjo Didessa Sugar Factory	Female	18-24 years	Single	College and above	No	1-3	5-10 years	trading/self employed		No		1.1-2 km far apart	Sugar cane				Negative	Through television and news papers	This year	Sugar cane	Intermediate (2–3 feet from ground)	More than three times	2	Appearance of damaged vegetation		Morning	Presence of plenty crops on the farmland	Increased	Increased	Human moved into hippo habitat	DRY	Trenching		Men	11–20 hours	12000	Using traditional method		No	No		No
181	Arjo Didessa Sugar Factory	Male	25-34 years	Married	College and above	Yes	1-3	5-10 years	trading/self employed		No		1 km far apart	Sugar cane				Negative	Through television and news papers	This year	Sugar cane	Intermediate (2–3 feet from ground)	More than three times	2	Footprint		Night	Presence of plenty crops on the farmland	Increased	Increased	Human moved into hippo habitat	WET	Guarding		Men	6–10 hours	12000	Using traditional method		No	No		No
182	Arjo Didessa Sugar Factory	Male	18-24 years	Married	College and above	Yes	1-3	5-10 years	trading/self employed		No		1 km far apart	Sugar cane				Negative	Through meeting	This year	Sugar cane	Seedlings (1.5 feet from ground or less)	More than three times	1	Appearance of damaged vegetation		Night	Presence of plenty crops on the farmland	Increased	Increased	Human moved into hippo habitat	WET	Guarding		Men	11–20 hours	1200	Using traditional method		No	No		No
183	Arjo Didessa Sugar Factory	Male	25-34 years	Married	College and above	No	1-3	5-10 years	trading/self employed		No		1.1-2 km far apart	Sugar cane				Negative	Through meeting	This year	Sugar cane	Intermediate (2–3 feet from ground)	More than three times	2	Hippopotamus dung		Night	Shortage of food in the forest or buffer zone	Increased	Increased	Human moved into hippo habitat	WET	Guarding		Men	6–10 hours	12000	Using traditional method		No	No		No
184	Arjo Didessa Sugar Factory	Male	18-24 years	Married	Secondary School	Yes	1-3	5-10 years	trading/self employed		No		2.1-3 km far apart	Sugar cane				Negative	Through television and news papers	This year	Sugar cane	Intermediate (2–3 feet from ground)	Twice	3	Appearance of damaged vegetation		Night	unfavorable of the weather condition	Stayed the same	Remained the same	Human moved into hippo habitat	WET	Guarding		Men	6–10 hours	12000	Using traditional method		No	No		No
185	Arjo Didessa Sugar Factory	Male	25-34 years	Married	Illiterate	Yes	4-6	16-20 years	only farming	1-10	Yes	0.5-2ha	1.1-2 km far apart	Sesame and ground net		1-15 quintal		Negative	Through meeting	This year	sesame and ground net	Intermediate (2–3 feet from ground)	Once	3	Footprint		Morning	Presence of plenty crops on the farmland	Increased	Increased	Human moved into hippo habitat	WET	Guarding		women and children	6–10 hours	2000	Using traditional method		No	No		No
186	Arjo Didessa Sugar Factory	Male	25-34 years	Married	College and above	Yes	1-3	5-10 years	trading/self employed	1-10	Yes	0.5-2ha	1.1-2 km far apart	Sesame and ground net		1-15 quintal		Negative	Through television and news papers	2–5 years ago	sesame and ground net	Intermediate (2–3 feet from ground)	Three times	3	See the hippopotamus		Night	Presence of plenty crops on the farmland	Increased	Increased	Human moved into hippo habitat	DRY	Physical barriers (fencing		Men	11–20 hours	2000	Using traditional method		No	No		No
187	Arjo Didessa Sugar Factory	Male	18-24 years	Married	College and above	No	1-3	5-10 years	trading/self employed		No		1 km far apart	Sugar cane				Negative	Through meeting	This year	Sugar cane	Seedlings (1.5 feet from ground or less)	Once	2000	Hippopotamus dung		Morning	Shortage of food in the forest or buffer zone	Increased	Increased	Human moved into hippo habitat	WET	Guarding		Men	6–10 hours	12000	Using traditional method		No	No		No
188	Abote Didessa	Male	35-50 years	Married	Primary School	Yes	1-3	21 years and above	Mixed agriculture	1-10	Yes	3-5 ha	1 km far apart	Maize		46-60 quintal		Postive	Through meeting	This year	Maize	Seedlings (1.5 feet from ground or less)	Three times	5	Appearance of damaged vegetation		Night	Shortage of food in the forest or buffer zone	Increased	Increased	Human moved into hippo habitat	DRY	Guarding		Men	6–10 hours	3000	Using traditional method		No	No		No
189	Abote Didessa	Female	35-50 years	Married	Illiterate	Yes	7-9	21 years and above	Mixed agriculture	1-10	Yes	3-5 ha	1.1-2 km far apart	Sorghum and maize		46-60 quintal		Postive	Through meeting	This year	Maize	Intermediate (2–3 feet from ground)	More than three times	5	See the hippopotamus		Morning	Shortage of food in the forest or buffer zone	Increased	Increased	Human moved into hippo habitat	WET	Trenching		Men	6–10 hours	1200	Using traditional method		No	No		No
190	Abote Didessa	Female	35-50 years	Married	Illiterate	Yes	4-6	5-10 years	Mixed agriculture	1-10	Yes	3-5 ha	1.1-2 km far apart	Maize		>61 quintal		Neutral	Through meeting	This year	Maize	Intermediate (2–3 feet from ground)	Once	2	See the hippopotamus		Morning	Shortage of food in the forest or buffer zone	Increased	Increased	Human moved into hippo habitat	WET	Guarding		Men	6–10 hours	2300	Using traditional method		No	No		No
191	Abote Didessa	Male	35-50 years	Married	Primary School	Yes	7-9	21 years and above	Mixed agriculture	1-10	Yes	3-5 ha	1.1-2 km far apart	Maize		46-60 quintal		Neutral	Through meeting	Last year	Sorghum and Maize	Seedlings (1.5 feet from ground or less)	More than three times	5	Appearance of damaged vegetation		Night	Shortage of food in the forest or buffer zone	Increased	Increased	Human moved into hippo habitat	WET	Physical barriers (fencing		Men	6–10 hours	2000	Using traditional method		No	No		No
192	Abote Didessa	Male	51 and above	Divorced	Illiterate	Yes	7-9	5-10 years	Mixed agriculture	1-10	Yes	3-5 ha	1.1-2 km far apart	Sorghum and maize		>61 quintal		Negative	Through meeting	This year	Maize	Seedlings (1.5 feet from ground or less)	Three times	5	See the hippopotamus		Night	Shortage of food in the forest or buffer zone	Increased	Remained the same	Human moved into hippo habitat	WET	Trenching		Men	6–10 hours	1200	Using traditional method		No	No		No
193	Abote Didessa	Male	25-34 years	Married	College and above	Yes	4-6	5-10 years	Mixed agriculture	1-10	Yes	0.5-2ha	2.1-3 km far apart	Maize		46-60 quintal		Negative	Through meeting	2–5 years ago	Sorghum and Maize	Seedlings (1.5 feet from ground or less)	Three times	5	Appearance of damaged vegetation		Night	Shortage of food in the forest or buffer zone	Increased	Increased	Human moved into hippo habitat	WET	Guarding		Men	11–20 hours	12000	Using traditional method		No	No		No
194	Abote Didessa	Male	35-50 years	Married	Primary School	Yes	4-6	21 years and above	Mixed agriculture	1-10	Yes	3-5 ha	2.1-3 km far apart	Sorghum and maize		>61 quintal		Negative	Through meeting	This year	Maize	Intermediate (2–3 feet from ground)	Three times	5	See the hippopotamus		Night	Shortage of food in the forest or buffer zone	Increased	Decreased	Human moved into hippo habitat	WET	Trenching		Men	6–10 hours	1200	Using traditional method		No	No		No
195	Abote Didessa	Female	35-50 years	Married	Illiterate	Yes	7-9	5-10 years	Mixed agriculture	1-10	Yes	0.5-2ha	2.1-3 km far apart	Maize		46-60 quintal		Negative	Through meeting	This year	Maize	Intermediate (2–3 feet from ground)	Once	4	Appearance of damaged vegetation		Night	Shortage of food in the forest or buffer zone	Increased	Increased	Human moved into hippo habitat	WET	Guarding		Men	6–10 hours	1200	Using traditional method		No	No		No
196	Abote Didessa	Male	25-34 years	Married	College and above	Yes	4-6	5-10 years	Mixed agriculture	1-10	Yes	3-5 ha	2.1-3 km far apart	Maize		46-60 quintal		Negative	Through meeting	Last year	Maize	Seedlings (1.5 feet from ground or less)	More than three times	5	Footprint		Night	Shortage of food in the forest or buffer zone	Increased	Increased	Human moved into hippo habitat	WET	Burning fire		Men	6–10 hours	3000	Using traditional method		Yes	Yes	DISTRBANCE	Yes
197	Abote Didessa	Male	35-50 years	Married	Illiterate	Yes	4-6	21 years and above	Mixed agriculture	1-10	Yes	0.5-2ha	2.1-3 km far apart	Sorghum and maize		46-60 quintal		Negative	Through meeting	This year	Maize	Seedlings (1.5 feet from ground or less)	Once	4	Footprint		Morning	Presence of plenty crops on the farmland	Increased	Increased	Human moved into hippo habitat	WET	Trenching		Men	11–20 hours	3000	Using traditional method		No	No		No
198	Hinne	Male	35-50 years	Married	Primary School	Yes	4-6	16-20 years	Mixed agriculture	1-10	Yes	0.5-2ha	1 km far apart	Maize		46-60 quintal		Negative	Through meeting	5 years ago	Maize	Seedlings (1.5 feet from ground or less)	Three times	1	Footprint		Night	Shortage of food in the forest or buffer zone	Increased	Increased	too many hippo	WET	Burning fire		Men	11–20 hours	20000	Using traditional method		No	Yes	HUMAN ATTACK	Yes
199	Hinne	Male	35-50 years	Married	Illiterate	Yes	7-9	16-20 years	Mixed agriculture	1-10	Yes	0.5-2ha	1 km far apart	Maize		46-60 quintal		Negative	Through meeting	Last year	Maize	Seedlings (1.5 feet from ground or less)	More than three times	4	Footprint		Night	Presence of plenty crops on the farmland	Increased	Increased	Human moved into hippo habitat	WET	Guarding		Men	6–10 hours	10000	Using traditional method		No	No		No
200	Hinne	Female	25-34 years	Married	Illiterate	Yes	7-9	16-20 years	Mixed agriculture	1-10	Yes	0.5-2ha	1 km far apart	Maize		46-60 quintal		Negative	Through meeting	Last year	Maize	Seedlings (1.5 feet from ground or less)	More than three times	3	Footprint		Night	Shortage of food in the forest or buffer zone	Increased	Increased	Human moved into hippo habitat	WET	Guarding		Men	11–20 hours	10000	Using traditional method		No	No		No
201	Hinne	Female	35-50 years	Married	Illiterate	Yes	7-9	16-20 years	Mixed agriculture	1-10	Yes	0.5-2ha	1 km far apart	Maize		46-60 quintal		Negative	Through meeting	Last year	Maize	Intermediate (2–3 feet from ground)	Three times	3	Footprint		Night	Presence of plenty crops on the farmland	Increased	Decreased	Lack of food	WET	Guarding		Men	6–10 hours	3000	Using traditional method		No	No		No
202	Hinne	Male	51 and above	Married	Illiterate	Yes	7-9	21 years and above	Mixed agriculture	1-10	Yes	0.5-2ha	1 km far apart	Maize		46-60 quintal		Negative	Through meeting	This year	Maize	Seedlings (1.5 feet from ground or less)	More than three times	3	Footprint		Night	Shortage of food in the forest or buffer zone	Increased	Increased	Human moved into hippo habitat	WET	Guarding		Men	6–10 hours	10000	Using traditional method		No	No		No
203	Hinne	Male	35-50 years	Married	Illiterate	Yes	7-9	21 years and above	Mixed agriculture	1-10	Yes	0.5-2ha	1 km far apart	Maize		46-60 quintal		Negative	Through awareness rising events	This year	Sorghum and Maize	Intermediate (2–3 feet from ground)	More than three times	3	Footprint		Night	Presence of plenty crops on the farmland	Increased	Increased	Human moved into hippo habitat	WET	Guarding		Men	11–20 hours	10000	Using traditional method		No	No		No
204	Hinne	Male	35-50 years	Married	Illiterate	Yes	7-9	16-20 years	Mixed agriculture	1-10	Yes	0.5-2ha	1 km far apart	Maize		46-60 quintal		Negative	Through meeting	This year	Maize	Seedlings (1.5 feet from ground or less)	Twice	3	Appearance of damaged vegetation		Night	attractiveness of farm crops	Increased	Increased	Human moved into hippo habitat	WET	Guarding		Men	6–10 hours	10000	Using traditional method		No	No		No
205	Hinne	Female	25-34 years	Married	Primary School	Yes	4-6	16-20 years	Mixed agriculture	1-10	Yes	3-5 ha	1 km far apart	Maize		>61 quintal		Negative	Through meeting	This year	Maize	Seedlings (1.5 feet from ground or less)	Three times	3	Footprint		Night	Presence of plenty crops on the farmland	Increased	Increased	Human moved into hippo habitat	WET	Guarding		Men	6–10 hours	30000	Using traditional method		No	No		No
206	Hinne	Male	35-50 years	Married	Primary School	Yes	4-6	16-20 years	Mixed agriculture	1-10	Yes	3-5 ha	1 km far apart	Maize		46-60 quintal		Neutral	Through meeting	This year	Maize	Seedlings (1.5 feet from ground or less)	Three times	3	Footprint		Night	Presence of plenty crops on the farmland	Increased	Increased	Human moved into hippo habitat	WET	Guarding		Men	11–20 hours	12000	Using traditional method		No	No		No
207	Hinne	Male	51 and above	Married	Primary School	Yes	7-9	16-20 years	Mixed agriculture	1-10	Yes	0.5-2ha	1 km far apart	Maize		46-60 quintal		Postive	Through meeting	Last year	Sorghum and Maize	Intermediate (2–3 feet from ground)	More than three times	5	See the hippopotamus		Night	Shortage of food in the forest or buffer zone	Increased	Increased	Human moved into hippo habitat	WET	Burning fire		Men	11–20 hours	12000	Using traditional method		No	No		No
208	Hinne	Male	35-50 years	Married	Primary School	Yes	7-9	16-20 years	Mixed agriculture	1-10	Yes	0.5-2ha	1.1-2 km far apart	Maize		46-60 quintal		Postive	Through meeting	Last year	Maize	Seedlings (1.5 feet from ground or less)	Three times	5	Appearance of damaged vegetation		Night	Presence of plenty crops on the farmland	Increased	Increased	Human moved into hippo habitat	WET	Trenching		Men	6–10 hours	10000	Using traditional method		No	No		No
209	Hinne	Female	25-34 years	Married	Illiterate	Yes	4-6	16-20 years	Mixed agriculture	1-10	Yes	0.5-2ha	1.1-2 km far apart	Maize		46-60 quintal		Postive	Through meeting	Last year	Sorghum and Maize	Intermediate (2–3 feet from ground)	Three times	5	Footprint		Night	Presence of plenty crops on the farmland	Increased	Increased	Human moved into hippo habitat	WET	Guarding		Men	6–10 hours	20000	Using traditional method		No	No		No
210	Hinne	Male	35-50 years	Married	Primary School	Yes	7-9	16-20 years	Mixed agriculture	1-10	Yes	3-5 ha	1.1-2 km far apart	Sorghum and maize		46-60 quintal		Postive	Through meeting	This year	Sorghum and Maize	Intermediate (2–3 feet from ground)	Twice	5	Footprint		Night	Shortage of food in the forest or buffer zone	Increased	Remained the same	Human moved into hippo habitat	WET	Burning fire		Men	6–10 hours	2000	Using traditional method		No	No		No
211	Hinne	Male	25-34 years	Married	Primary School	Yes	4-6	5-10 years	Mixed agriculture	1-10	Yes	0.5-2ha	1.1-2 km far apart	Maize		46-60 quintal		Postive	Through meeting	This year	Maize	Intermediate (2–3 feet from ground)	More than three times	5	Footprint		Night	Shortage of food in the forest or buffer zone	Increased	Increased	Human moved into hippo habitat	DRY	Guarding		Men	6–10 hours	2000	Using traditional method		No	No		No
212	Hinne	Male	35-50 years	Married	Primary School	Yes	4-6	16-20 years	Mixed agriculture	1-10	Yes	0.5-2ha	1 km far apart	Maize		46-60 quintal		Postive	Through meeting	This year	Maize	Seedlings (1.5 feet from ground or less)	Three times	4	Footprint		Night	Shortage of food in the forest or buffer zone	Increased	Increased	Human moved into hippo habitat	WET	Guarding		Men	11–20 hours	6000	Using traditional method		No	No		No
213	Hinne	Male	25-34 years	Married	Primary School	Yes	10 and above	5-10 years	Mixed agriculture	1-10	Yes	0.5-2ha	1 km far apart	Maize		>61 quintal		Postive	Through meeting	Last year	Sorghum and Maize	Seedlings (1.5 feet from ground or less)	More than three times	5	See the hippopotamus		Night	Shortage of food in the forest or buffer zone	Increased	Increased	Human moved into hippo habitat	WET	Guarding		Men	11–20 hours	8000	Using traditional method		No	No		No
214	Hinne	Male	25-34 years	Married	Primary School	Yes	1-3	5-10 years	Mixed agriculture	1-10	Yes	0.5-2ha	1 km far apart	Sorghum		46-60 quintal		Postive	Through meeting	Last year	Sorghum	Seedlings (1.5 feet from ground or less)	Three times	5	Hippopotamus dung		Night	Shortage of food in the forest or buffer zone	Increased	Increased	Human moved into hippo habitat	WET	Guarding		Men	11–20 hours	2000	Using traditional method		No	No		No
215	Hinne	Female	25-34 years	Married	Illiterate	Yes	7-9	16-20 years	Mixed agriculture	1-10	Yes	0.5-2ha	1 km far apart	Maize		46-60 quintal		Postive	Through awareness rising events	Last year	Maize	Seedlings (1.5 feet from ground or less)	Three times	5	Hippopotamus dung		Night	Shortage of food in the forest or buffer zone	Increased	Increased	Human moved into hippo habitat	WET	Physical barriers (fencing		Men	11–20 hours	2000	Using traditional method		No	No		No
216	Hinne	Male	25-34 years	Divorced	Primary School	Yes	7-9	11-15 years	Mixed agriculture	1-10	Yes	3-5 ha	1.1-2 km far apart	Maize		>61 quintal		Postive	Through meeting	Last year	Sorghum and Maize	Intermediate (2–3 feet from ground)	More than three times	3	Footprint		Morning	Shortage of food in the forest or buffer zone	Increased	Increased	Human moved into hippo habitat	DRY	Trenching		Men	6–10 hours	2000	Using traditional method		No	No		No
217	Hinne	Female	25-34 years	Widowed	Illiterate	Yes	4-6	16-20 years	Mixed agriculture	1-10	Yes	0.5-2ha	1 km far apart	Maize		46-60 quintal		Postive	Through television and news papers	This year	Sorghum and Maize	Intermediate (2–3 feet from ground)	More than three times	5	Footprint		Morning	Shortage of food in the forest or buffer zone	Increased	Increased	Human moved into hippo habitat	WET	Guarding		Men	11–20 hours	2000	Using traditional method		No	No		No
218	Hinne	Female	25-34 years	Married	Primary School	Yes	4-6	11-15 years	Mixed agriculture	1-10	Yes	0.5-2ha	1 km far apart	Maize		46-60 quintal		Postive	Through meeting	Last year	sesame and ground net	Intermediate (2–3 feet from ground)	More than three times	5	Footprint		Night	Shortage of food in the forest or buffer zone	Increased	Increased	Human moved into hippo habitat	WET	Guarding		Men	6–10 hours	3000	Using traditional method		No	No		No
219	Hinne	Male	51 and above	Married	Illiterate	Yes	4-6	11-15 years	Mixed agriculture	11-20	Yes	3-5 ha	1 km far apart	Sorghum and maize		>61 quintal		Postive	Through awareness rising events	This year	Sorghum and Maize	Seedlings (1.5 feet from ground or less)	More than three times	5	See the hippopotamus		Night	Presence of plenty crops on the farmland	Increased	Increased	Human moved into hippo habitat	WET	Physical barriers (fencing		Men	11–20 hours	3000	Using traditional method		No	No		No
220	Hinne	Male	35-50 years	Married	Secondary School	Yes	4-6	11-15 years	Mixed agriculture	1-10	Yes	0.5-2ha	1 km far apart	Maize		46-60 quintal		Postive	Through meeting	This year	Maize	Intermediate (2–3 feet from ground)	Three times	6	Hippopotamus dung		Night	Presence of plenty crops on the farmland	Increased	Increased	Human moved into hippo habitat	WET	Guarding		Men	11–20 hours	3000	Using traditional method		No	No		No
221	Hinne	Male	35-50 years	Divorced	Illiterate	Yes	10 and above	21 years and above	Mixed agriculture	11-20	Yes	3-5 ha	1.1-2 km far apart	Sorghum and maize		>61 quintal		Postive	Through meeting	This year	Sorghum and Maize	Intermediate (2–3 feet from ground)	More than three times	5	Footprint		Night	attractiveness of farm crops	Increased	Increased	Human moved into hippo habitat	WET	Guarding		Men	11–20 hours	3000	Using traditional method		No	No		No
222	Hinne	Male	35-50 years	Married	Primary School	Yes	4-6	21 years and above	Mixed agriculture	1-10	Yes	3-5 ha	1.1-2 km far apart	Sorghum and maize		>61 quintal		Postive	Through meeting	This year	Sorghum and Maize	Seedlings (1.5 feet from ground or less)	More than three times	5	Footprint		Night	Shortage of food in the forest or buffer zone	Increased	Increased	Human moved into hippo habitat	WET	Guarding		Men	6–10 hours	3000	Using traditional method		No	No		No
223	Kereka Didessa	Female	25-34 years	Married	Secondary School	Yes	4-6	11-15 years	Mixed agriculture	11-20	Yes	6-10 ha	1 km far apart	Maize		>61 quintal		Postive	Through television and news papers	This year	Maize	Seedlings (1.5 feet from ground or less)	More than three times	5	Footprint		Night	Shortage of food in the forest or buffer zone	Increased	Increased	Human moved into hippo habitat	WET	Burning fire		Men	6–10 hours	2000	Using traditional method		No	No		No
224	Kereka Didessa	Male	35-50 years	Married	Primary School	Yes	7-9	11-15 years	Mixed agriculture	1-10	Yes	3-5 ha	1.1-2 km far apart	Sorghum and maize		>61 quintal		Postive	Through awareness rising events	Last year	Sorghum and Maize	Seedlings (1.5 feet from ground or less)	More than three times	6	Footprint		Night	Shortage of food in the forest or buffer zone	Increased	Increased	Human moved into hippo habitat	DRY	Burning fire		Men	6–10 hours	3000	Using traditional method		No	No		No
225	Kereka Didessa	Male	51 and above	Married	Illiterate	Yes	7-9	21 years and above	Mixed agriculture	11-20	Yes	3-5 ha	1.1-2 km far apart	Sorghum and maize		>61 quintal		Neutral	Through meeting	This year	Sorghum and Maize	Seedlings (1.5 feet from ground or less)	More than three times	6	Footprint		Night	Shortage of food in the forest or buffer zone	Increased	Increased	Human moved into hippo habitat	WET	Guarding		Men	11–20 hours	8000	Using traditional method		No	Yes	HUMAN ATTACK	Yes
226	Kereka Didessa	Female	25-34 years	Married	Illiterate	Yes	7-9	11-15 years	Mixed agriculture	1-10	Yes	0.5-2ha	1.1-2 km far apart	Sorghum and maize		>61 quintal		Neutral	Through meeting	2–5 years ago	Sorghum and Maize	Intermediate (2–3 feet from ground)	More than three times	5	Footprint		Morning	Shortage of food in the forest or buffer zone	Increased	Increased	Human moved into hippo habitat	DRY	Physical barriers (fencing		Men	11–20 hours	3000	Using traditional method		No	No		No
227	Kereka Didessa	Female	35-50 years	Married	Illiterate	Yes	10 and above	21 years and above	only farming	11-20	Yes	3-5 ha	1 km far apart	Sorghum and maize		>61 quintal		Neutral	Through meeting	This year	Sorghum and Maize	Seedlings (1.5 feet from ground or less)	More than three times	5	See the hippopotamus		Morning	Shortage of food in the forest or buffer zone	Increased	Increased	Human moved into hippo habitat	WET	Trenching		Men	11–20 hours	3000	Using traditional method		No	No		No

## Sheet: demography and socio economic
Demography and socio-economic activities of the respondents in the study area
Variable	Frequency	Percentage (%)	Mean	Standard deviation								Descriptive Statistics
Sex			1.32	0.468							Variables	N	Mean	Std. Error	Std. Deviation	Median	Variance	Range	Minimum	Maximum
Male	153	67.8									Sex	227	1.32	0.031	0.468	1	0.219	1	1	2
Female	74	32.2									Age	227	2.52	0.06	0.899	3	0.808	3	1	4
Age (year)			2.52	0.899							Marital status	227	1.24	0.045	0.671	1	0.45	3	1	4
18-24	33	14.5									Level of education	227	2.2	0.073	1.106	2	1.224	3	1	4
25-34	74	32.6									Number of family in household	227	1.97	0.057	0.857	2	0.734	3	1	4
35-50	90	40									Source of income	227	2.46	0.06	0.903	2	0.816	3	1	4
>51	30	13									livestock in numbers	227	1.34	0.042	0.634	1	0.402	2	1	3
Education level			2.2	1.106							Distance of farm land from Dhidhessa River	227	2.22	0.074	1.114	2	1.241	4	1	5
Illiterate	68	30
Primary school	97	42.7
Secondary school	10	4.4
College and above	52	22.9
Family size			1.97	0.857
1-3	74	32.6
4-6	97	42.7
7-9	44	19.4
>10	12	5.3
Marital status			1.24	0.671
Married	196	86.3
Single	13	5.7
Divorced	12	5.3
Widowed	6	2.6
Livelihood source			2.46	0.903
Mixed agriculture	163	71.8
Only farming	8	3.5
Wardens/ employee	56	24.7
Livestock size			1.16	0.423
1-10	170	74.9
11-20	37	16.3
21-30	20	8.8

## Sheet: types of conflicts and extents
		Frequency distribution of conflict incidences by type (%)
Name of kebeles	N	Crop damage	Physical threat categories	Human mortality and injury	Livestock mortality	Hippo mortality
Bedessa Didessa	49	33	11	3	2	0
Hara	39	28	7	2	2	0
Hinne	26	12	12	1	0	0
Abote Didessa	28	18	6	3	0	1
Kereka Didessa	29	18	6	2	3	1
Arjo Dhidhessa Sugar Factory	56	34	10	6	0	6
Total/average	227	63	22.9	7.5	3.1	3.5
Study site/villages	N	Extent of crop damage
		Increased	Decreased	Stayed the same	Unsure	X2	df	p value
Bedessa Didessa	49	34	1	12	2
Hara	39	27	3	7	2
Hinne	25	25	0	0	0
Abote Didessa	28	20	1	5	2
Kereka Didessa	30	15	5	7	3
Arjo Dhidhessa Sugar Factory	56	48	0	7	1
Total/average	227	0.744	0.044	0.167	0.044	33.35	15	0.04
Name of Village	N	Ways of identification of hippopotamus as pest in the cropland area (%)
		Footprint	See the hippopotamus	Hippopotamus dung	Appearance of damaged vegetation	X2	df	P
Bedessa Didessa	49	17	11	6	15	28.24	3	0
Hara	39	5	13	4	17
Hinne	25	17	3	3	2
Abote Didessa	28	11	6	4	7
Kereka Didessa	30	16	7	3	4
Arjo Dhidhessa Sugar Factory	56	14	8	10	24
Total/average	227	0.352	0.212	0.132	0.304

## Sheet: frequency of conflict 
Of the crops you grow, which do hippopotamus feed on?
Value	Frequency	Percentage			Stage and perferance		Frequency	Percentage
Maize	113	49.78			Seedlings (1.5 feet from ground or less)	115		50.7
Sugar cane	55	24.23			Intermediate (2–3 feet from ground)	107		47.1
Sorghum and Maize	51	22.47			Mature (taller than 3 feet, harvestable)	5		2.2
sesame and ground net	7	3.08			Total	227		100
Sorghum	1	0.44
Total	227	100										Percentage
												19.4
Types of crops	Mode of damage	Seedling	Intermediate	Mature	Preference	0.9
Maize	Feeding and trampling	NO	ü	ü	1st	3.5
Sugar cane	Feeding and trampling	NO	ü	ü	2nd	76.2
Sorghum	Feeding and trampling	NO	ü	ü	3rd	100
sesame	Feeding and trampling	NO	ü	ü	4th
Ground net	Feeding and trampling	NO	ü	ü	5th
Banana	Trampling	ü	ü	ü	6th
Onion	Feeding and trampling	ü	ü	ü	7th
Rice	Feeding and trampling	NO	ü	ü	8th
Frequency of Conflict occurrences	Frequency	Percentage	X2	DF	P-value
Once	22	9.7
Twice	26	11.5
Three times	75	33
More than three times	104	45.8
Total	227	100	83.15	3	0
Hours of the day in which crop raiding by hippopotamus occur	Frequency
Morning	44
Afternoon	2
Evening	8
Night	173
Total	227

## Sheet: causes of conflict
	Name of Kebeles	Shortage of food in the forest or buffer zone	Presence of plenty crops on the farmland	Increased population	Inefficient protection measures
	Bedessa Didessa	30	11	7	1
	Hara	19	12	7	1
	Hinne	9	8	8	1
	Abote Didessa	16	4	6	2
	Kereka Didessa	17	5	6	1
	Sugar Factory	31	13	11	1

## Sheet: trends of crop damage
Approximate distance from the sanctuary and trend in crop damage by hippopotamus in the last five years
Villages	N	Distance from the sanctuary (km)	Trends of crop damage compared to the last five year (%)
			Increased (%)	Decreased (%)	Stayed the same (%)	Unsure (%)
Bedessa Dhidhessa	49	1	96	0	2	2
ADSF	56	1	100	0	0	0
Abote Dhidhessa	28	1.1-2	89	7	0	4
Kereka Dhidhessa	30	2.1-3	90	0	7	3
Hara	39	3.1-4	74	8	10	8
Hinne	25	4.1-5	60	16	20	4
Total	227		88	4	5	3
*ADSF=Arjo Dhidhessa Sugar Factory
X2=33.35,df=15,p=0.004,

## Sheet: attitudies
		Observer					Expected					(O-E)2/E
	Name of Village	Negative	positive	Neutral	total		Name of Village	Negative	positive	Neutral		Name of Village	Negative	positive	Neutral
	Bedessa Didessa	43	5	1	49		Bedessa Didessa	34.32	12.09	2.59		Bedessa Didessa	2.19	4.16	0.98
	Hara	16	20	3	39		Hara	27.32	9.62	2.06		Hara	4.69	11.2	0.43
	Hinne	8	16	1	25		Hinne	17.51	6.17	1.32		Hinne	5.17	15.68	0.08
	Abote Didessa	24	2	2	28		Abote Didessa	19.61	6.91	1.48		Abote Didessa	0.98	3.49	0.18
	Kereka Didessa	21	5	4	30		Kereka Didessa	21.01	7.4	1.59		Kereka Didessa	0	0.78	3.67
	Arjo Dhidhessa Sugar Factory	47	8	1	56		Arjo Dhidhessa Sugar Factory	39.22	13.81	2.96		Arjo Dhidhessa Sugar Factory	1.54	2.45	1.3
	sum	159	56	12	227
		0.7	0.25	0.05
													x2	58.95
													df	10
													pv	5.7234e-09
														5.7225e-09
Variable	n	Negative (%)	Positive (%)	Neutral (%)	df	X2	p-value
Sex
Male	153	95 (41.9)	51(22.5)	7 (3.1)
Female	74	56 (24.7)	13 (5.7)	5 (2.2)	2	10.48	0.033*
Age (year)
18-24	33	13 (5.7)	20 (8.8)	1(0.4)
25-34	74	44 (19.4)	29 (12.8)	2 (0.9)	6	36.12	0.000***
35-50	90	70 (30.8)	13(5.7)	6 (2.6)
>51	30	23 (10.1)	4 (1.8)	2 (0.9)
Education level
Illiterate	68	59 (26)	4 (1.8)	5 (2.2)
Primary school	97	56 (24.7)	37 (16.3)	4 (1.8)	6	90.15	0.000***
Secondary school	10	3 (1.3)	5 (2.2)	2 (0.9)
College and above	52	11 (4.8)	40 (17.6)	1 (0.4)
Village with distance from sanctuary
Bedessa Didessa =1km	49	87.8	10.2	2
ADSF =1km	56	84	14.3	1.8	10	58.95	0. 000***
Abote Didessa= 1.1-2km	28	85.7	7.14	7.14
Kereka Didessa= 2.1-3km	30	70	16.7	13.3
Hara= 3.1-4km	39	41	51	7.7
Hinne=4.1-5km	25	32	64	4
Livelihood source
Mixed agriculture	163	128 (56.4)	26 (11.5)	9(3.9)									Name of Village		Respondents attitude towards hippopotamus
Only farming	8	6(2.6)	0	2(0.9)	8	66.6	0.000***							N	Negative (%)	Positive (%)	Neutral (%)
Wardens/employee	56	19 (8.4)	36(15.9)	1 (0.4)									Bedessa Didessa	49	87.8	10.2	2
Livestock size													Hara	39	41	51	7.7
1-10	170	120 (52.9)	38 (16.7)	12(5.3)									Hinne	25	32	64	4
11-20	37	23 (10.1)	14(6.2)	0	8	18.85	0.016*						Abote Didessa	28	85.7	7.14	7.14
21-30	20	8 (3.5)	12 (5.3)	0									Kereka Didessa	30	70	16.7	13.3
													ADSF	56	84	14.3	1.8
													Total	227	70	25	5
													*ADSF=Arjo Dhidhessa Sugar Factory

## Sheet: consequence of hhc
Consequencey of human hippo conflict recorded from 2013 to 2022 in the Dhidhiessa wildlife sanctuary
Year	Human injury	Human death	Hippo mortality	Crop damage
2013				4
2014	1		3	6
2015	1			6
2016	2	1		8
2017	2	1	2	14
2018	3	2	3	15
2019	3	1	4	19
2020	4	1	6	20
2021	3	3	3	25
2022	4	4	8	26
Total	23	13	29	28

## Sheet: mitigation strategies
Villages		Deterrent Techniques
	N	Guarding	Physical barriers (fencing)	Trenching	Burning fire
Bedessa Didessa	49	31	5	5	8
Hara	39	18	11	4	6
Hinne	25	18	2	2	3
Abote Didessa	28	12	6	7	3
Kereka Didessa	30	20	4	3	3
Arjo Dhidhessa Sugar Factory	56	36	8	11	1
Total / average	227	59.5	15.9	14.1	10.6
						Different types of traditional techniques used by respondents in different villages in the study area
